# Supplementary material for: The RNA-Binding Protein NELFE Promotes Gastric Cancer Growth and Metastasis Through E2F2
Source: Front Oncol. 2021 Jul 6;11:677111. doi: 10.3389/fonc.2021.677111 (PMC8290256; doi:10.3389/fonc.2021.677111)
Supplement: Supplementary file 1 [file DataSheet_1.csv]

Mixture	B cells naive	B cells memory	Plasma cells	T cells CD8	T cells CD4 naive	T cells CD4 memory resting	T cells CD4 memory activated	T cells follicular helper	T cells regulatory (Tregs)	T cells gamma delta	NK cells resting	NK cells activated	Monocytes	Macrophages M0	Macrophages M1	Macrophages M2	Dendritic cells resting	Dendritic cells activated	Mast cells resting	Mast cells activated	Eosinophils	Neutrophils	P-value	Correlation	RMSE
TCGA-BR-6852-01A-11R-1884-13	0.0100860849130943	0	0.024664395338764	0.341396344056645	0	0	0.0357756598188698	0.0283445484974385	0.0941848972754869	0	0.0341800097397532	0.0531574007400896	0	0.173914798162575	0.0535716096911069	0.135770176196248	0	0	0.0149540755699291	0	0	0	0	0.442540503053024	0.89785655999629
TCGA-RD-A8MW-01A-11R-A36D-31	0.00267793391532651	0	0.118177921202208	0.00783441632975689	0	0.133171341399507	0.082547608027085	0	0.0208056625377568	0	0.0308072849399986	0	0	0.343955021873919	0.0785805202606558	0.144206279126735	0.00748644145953512	0	0	0.0212941473289946	0	0.00845542159852145	0	0.363922184714396	0.939756218635382
TCGA-VQ-AA6J-01A-11R-A414-31	0.0589334498702095	0.0206682422872274	0	0.0677551712874382	0	0.119537173146074	0.0268936253191588	0.0498729713859482	0.0879990741427683	0	0.0257314285193585	0	0	0.333545571654369	0.111280267298199	0.0954911228911585	0	0	0.000870174202117546	0.00142172799597265	0	0	0	0.401601007280672	0.920736874854676
TCGA-VQ-A91D-01A-11R-A414-31	0	0	0	0.0325261977965131	0	0.183681725503995	0.033008521386144	0.0925677191508774	0.00519484431252313	0	0.0395655245893535	0	0	0.235785724716357	0.140023204645063	0.0967075441937497	0	0	0	0.130111316351577	0	0.0108276773538477	0	0.241956113921076	1.00561507844077
TCGA-BR-8372-01A-11R-2343-13	0	0	0.0148058973314522	0.218971337435392	0	0.0226634345536516	0.191857695876588	0.048597885484951	0.0128191174821545	0	0.0132247707861715	0	0.00182628969478278	0.116759483580586	0.0943759293925016	0.180136738967882	0.0577749246284439	0	0.0247846744843215	0	0.00140182030112066	0	0	0.336546175942705	0.945850805006649
TCGA-CD-8533-01A-11R-2343-13	0.0770216804057934	0	0.0584415488509427	0.0675348760589814	0	0.177852592528736	0.0559055713338748	0	0.0980779075995997	0	0	0.0140091278900623	0	0.0705482044093202	0.0561373129013971	0.135962585875924	0.161305321679393	0	0.027203270465974	0	0	0	0	0.031326751960777	1.06055402836687
TCGA-BR-8361-01A-11R-2343-13	0.0163752082625873	0	0.00206202346159837	0.277308235164386	0	0.0526959513193718	0.0992972650837239	0.0823609823926797	0.129758257395331	0	0	0.0213489604712088	0	0.0392855927933559	0.0698678243027867	0.0801624682274528	0	0.0911763700227076	0.00998743930329888	0	0.0116561297816344	0.0166572920178767	0	0.128195315519441	1.05478410328643
TCGA-BR-4367-01A-01R-1157-13	0.00160535263164736	0	0.0881123178181457	0.0857825402932224	0	0.165988804548124	0.0238552751714701	0.0349653972414041	0.0346053368600574	0	0	0.0189798301418767	0.00634463492000148	0.151586398471009	0.110943643820122	0.189836842462067	0	0	0.034304128931323	0	0.0227277904096042	0.0303617062799259	0	0.375593702173899	0.927592503862702
TCGA-D7-A747-01A-22R-A33Y-31	0.105071890917566	0.0750958494334428	0	0.122187683168245	0	0.249092399896258	0	0.038937748480881	0.119892338894924	0	0	0.0537696383166078	0.0134410806408157	0	0.0611479067863753	0.0702566341543727	0.00248860188963172	0	0.0886182274208798	0	0	0	0	0.29385678074362	0.97134425360881
TCGA-VQ-A91A-01A-11R-A414-31	0.0111871181390522	0	0.0186675876012701	0.00297590069778449	0	0.228583818253121	0	0	0	0	0.0556650699781148	0	0.0124634886993089	0.257264895245287	0.00233462381291668	0.132236100014067	0	0.0909448145084421	0	0.152802450429317	0	0.034874132621319	0	0.236617234362147	1.00571699440154
TCGA-VQ-A8DZ-01A-11R-A36D-31	0.0414649889161647	0	0.101205212680539	0.0582271841828819	0	0.205888538933775	0.0516753112044635	0	0.0593196531305063	0	0	0.0145464141352709	0.000386432635611868	0.155381940712444	0.0552503653079098	0.0991179694051576	0.0129911707960542	0.013869533899624	0.0442812681384721	0.0103436109386502	0	0.0760504049824743	0	0.0529713803677473	1.05531249293133
TCGA-D7-A6F0-01A-11R-A31P-31	0.0188822152293629	0	0.0628652018703457	0.0753072770493389	0	0.191707498201197	0.0285359168304344	0.0438594927387438	0.0499971206849068	0	0	0.0434919792878365	0	0.163467777362247	0.0842720265995953	0.163300521033205	0.0512666156383496	0	0.023046357474437	0	0	0	0	0.258113137660918	0.98067246623184
TCGA-BR-4369-01A-01R-1157-13	0.0228555364898857	0	0.130318589672937	0.0439699466036167	0	0.270641920539161	0.0508058825852273	0.0143245681830958	0.0445927458771968	0	0.0464655351686672	0	0.00511932532015549	0	0.0449742106403055	0.123674620999433	0.153207128452717	0	0	0.0225005430805001	0.0265494463871015	0	0	0.178461824543724	1.00363405646249
TCGA-D7-8573-01A-11R-2343-13	0.0829017277613611	0	0.0748668885658681	0.0905578818787935	0	0.23387737916982	0.0725491784613095	0.047885426728824	0.0602978742608663	0	0	0.0108878767338486	0	0.119530586151616	0.0684111340314375	0.0850668120579504	0	0.0316439842832402	0.00531662848460514	0	0.00193047290764981	0.0142761485228103	0	0.0736828755885565	1.05507007159649
TCGA-CG-4437-01A-01R-1802-13	0.0571780326544571	0	0.0546662335233307	0.208508300546403	0	0.110526545310689	0.0727260214875371	0.0412322183611108	0.0467110518366859	0	0	0.0384482324783677	0.00222143383241555	0.0279934846107948	0.0774110052512328	0.184964393827793	0.0196341149246359	0	0.0164833654383656	0	0	0.0412955659161807	0	0.299678218510686	0.96163867149043
TCGA-BR-8589-01A-11R-2402-13	0.0214188953933449	0	0.0190659132017749	0.384770963676647	0	0	0.131766539290122	0.0748975279497225	0.0205129011126719	0.015392839957908	0	0.00886560273253085	0	0.0404545763196067	0.0973433724483651	0.0862375096480621	0.0608090837600892	0	0.0384642745091555	0	0	0	0	0.321972574371308	0.959100167858775
TCGA-VQ-AA69-01A-11R-A414-31	0.0418483479140332	0	0.0105297808979366	0.208997582427528	0	0.089495583653178	0.20337383076271	0.0272861239495143	0	0	0.0813473622878586	0	0.00787240983199403	0.0882897092371026	0.0708897031469849	0.140491069254611	0.00990625186098158	0	0	0.00122214905183991	0.0157490838198486	0.00270101190387934	0	0.0875113943170411	1.05915243483775
TCGA-B7-A5TK-01A-12R-A36D-31	0.00687894591232134	0	0.0301997023644888	0.39214652003863	0	0	0.212682229776095	0.0100878642236937	0	0	0	0.0187535907679252	0	0.0241873484669154	0.134893649724098	0.0886660172986027	0.0104193656164536	0.0296353747009311	0.0394264413032949	0	0	0.00202294980654918	0	0.440427373799056	0.899463622645973
TCGA-RD-A8N9-01A-12R-A39E-31	0.0347260089215859	0	0.141516317384691	0.0630764709040985	0	0.213356915359901	0.00958753369065641	0.0137337577830171	0.0783269490515259	0	0	0.016923989995856	0.00776787502175367	0.06625390731609	0.08666810153307	0.129858556562255	0.0170215334905676	0	0.121182082984932	0	0	0	0	0.312710179913697	0.951767855417657
TCGA-IN-AB1X-01A-11R-A39E-31	0.00771874098033242	0	0.0881250947472602	0.277705489525702	0	0.155117448771989	0.0344039479446308	0.02017761548491	0.154533050444112	0	0.0193937398845592	0	0	0.0541162425820874	0.041215557014576	0.0609382644245353	0	0.0657014815443731	0	0.0125426679377796	0	0.00831065871315217	0	0.204926898977628	1.01673590019308
TCGA-BR-A4J8-01A-11R-A251-31	0.0462049187254787	0	0.0172842576754692	0.0618406423354469	0	0.23815613930175	0	0	0.0621372438926656	0	0	0.117422292538617	0.00319801418419786	0.141022252801814	0.0954440780808	0.0902804780279533	0.0100679531031016	0	0.116941729332706	0	0	0	0	0.169966749559547	1.02644103749952
TCGA-CG-4305-01A-01R-1157-13	0.0707820177349206	0	0	0.0918457707153182	0	0.154807377878053	0.144226247935381	0.00273394701222552	0.0115268706100789	0.051916265075983	0.0229377900185271	0	0.00610526879329451	0.0362930720479771	0.127066240206372	0.229007944582767	0.00852059193282991	0	0.0396815835836792	0	0	0.00254901187259224	0	0.46550699493748	0.884538193597479
TCGA-HU-A4GC-01A-12R-A251-31	0.0985394456853139	0	0.0794588928959733	0.155672938416841	0	0.19560086639876	0.0422507302975053	0.00139455440817993	0.0787399957809977	0	0.0118780969485854	0.00402657831696456	0.00503935955476642	0.00442251977643538	0.104957135371492	0.122090104342022	0.051130748202462	0	0.0439277083930844	0	0	0.000870325210616522	0	0.138725089028111	1.02846836306775
TCGA-CD-8524-01A-11R-2343-13	0.0577793256796838	0	0.130268859355618	0.211658596166063	0	0.11809406857956	0.0133873757694451	0.0225120715948664	0.0866327098054072	0	0	0.00568551910171735	0	0.0365033731721004	0.148060106085496	0.0231986006895462	0.117682503028688	0	0.0285368909718083	0	0	0	0	0.269326119881291	0.977715958868039
TCGA-FP-8211-01A-11R-2343-13	0.0633184446105215	0	0.00883149516037885	0.121310164621958	0	0.442074718120216	0.0291255261231898	0	0.094978782036736	0	0	0.0497717307434348	0.0117083673411341	0.058520685588315	0.0313371697806806	0.057359759234598	0.000727129667674388	0.0193612110788976	0.0115748158922659	0	0	0	0	0.158396337258389	1.05193013589651
TCGA-BR-8289-01A-11R-2343-13	0.0554950375953421	0	0.0474846223028372	0.017543415954943	0	0.226161668297345	0	0	0.0385082366190138	0.0211131108081265	0	0	0	0.279000818612849	0.066511510502017	0.162950785925993	0	0	0.0852307933815325	0	0	0	0	0.0946253216853256	1.05950019672062
TCGA-VQ-A94P-01A-13R-A414-31	0.0870869259932899	0	0.0160880204240882	0.132549493896463	0	0.326031625078018	0	0.00689147658440557	0.0476217637808066	0	0	0.0612285836530079	0.0483550273126087	0	0.0836567496811005	0.123508124654526	0.00881644834902036	0	0.0571840241481842	0	0.000981736444481658	0	0	0.141798640818519	1.04099803296345
TCGA-VQ-A92D-01A-11R-A414-31	0	0.00656952483017786	0	0.0918231555832736	0	0.187729563563896	0	0.0511917939214087	0.111455125195689	0	0	0.0743774977043273	0	0.191293590746042	0.0864918203306873	0.0566616208027174	0.00165210619722874	0	0	0.140754201124551	0	0	0	0.0480806582122241	1.09828985765616
TCGA-BR-4294-01A-01R-1131-13	0.0279756046241095	0	0.0253392503223362	0.0985783064586355	0	0.181337441493748	0.0391664680796736	0	0	0.0129561694598166	0	0	0.0990781896183107	0.023103500621747	0.0204441788219072	0.156723144383043	0	0.0167345333446194	0	0.0347766289618436	0.219484053216469	0.04430253059374	0	0.0707476431722252	1.05826622930669
TCGA-CD-5803-01A-11R-1602-13	0.0127720911535486	0.0482438087747403	0.00117455925660034	0.256188801379684	0	0.163649453948368	0.0736502699264387	0.012579997731575	0.126026988749313	0	0	0	0.00973543306981179	0.030624152236654	0.0778475463390674	0.0963300257432008	0.0597993630880701	0.0114483453043719	0.019929163298556	0	0	0	0	0.503558630933304	0.863874299771748
TCGA-VQ-A8P3-01A-11R-A36D-31	0.0396378404953852	0	0.0134084153536214	0.34460451916179	0	0.145586118346625	0.0877251703635493	0.0193556772017476	0.0690378814004815	0	0	0.0568483247954636	0.00706088390653723	0.0472843806424791	0.0462338358960577	0.0422815259385523	0.0147870979669374	0	0.0661483285307726	0	0	0	0	0.205601704348648	1.02624248957253
TCGA-SW-A7EB-01A-11R-A354-31	0.160536221438608	0	0.0407157206410074	0.129375170946883	0	0.191433659735309	0	0.105561689283421	0.0753038962025094	0	0	0.081262077817735	0.00954812354540658	0.0557028425619575	0.0509088029136889	0.0448860982618309	0.0119252809643167	0.00446798084662276	0.0383724348407041	0	0	0	0	0.118863290500617	1.050875276296
TCGA-BR-6564-01A-12R-1884-13	0.034180377997875	0.00244623658468572	0	0.191959590781449	0	0.246605313678134	0	0	0.119519971667794	0	0	0.0432345635583824	0.0197994001341268	0	0.0903649455790559	0.140732301562742	0.0101575569490451	0	0.10099974150671	0	0	0	0	0.295765279447993	0.97136965074448
TCGA-HU-A4H5-01A-21R-A251-31	0.0326354967037628	0	0.191163489085654	0.0908330955407669	0	0	0.00744153459749975	0.00920436254471111	0.0657677521813825	0.00118017595379407	0.0441309861204703	0	0	0.338947751646466	0.0213426530209942	0.0799620435701858	0	0	0	0.0832284054189607	0	0.0341622536153519	0	0.187573730901423	1.02144406327694
TCGA-CG-4466-01A-01R-1157-13	0.0458384741331317	0	0	0	0	0.355977092926231	0.159761259713314	0.00833104203125268	0	0	0.0727898954931882	0	0	0.0849393558830156	0.0756187528091856	0.052228023614714	0.00720730295341874	0.0103622380393795	0	0.0474625576589325	0	0.0794840047442363	0	0.0434516777045866	1.07628662829198
TCGA-VQ-AA6A-01A-11R-A414-31	0.0167718947557478	0	0.0588092536495722	0.0585096655427908	0	0.296853485433614	0	0.0193944819644714	0.102159626027839	0	0	0.0807480102284368	0	0.183696692238062	0.0498517273532656	0.0702881415039848	0.0318645577425962	0	0.0310524635596182	0	0	0	0	0.0571605665363265	1.07503587889466
TCGA-VQ-A924-01A-11R-A414-31	0.00472952545786176	0	0.00224175648476091	0.155681910403779	0	0.169382175887253	0.143294922485896	0.0342857079141652	0.025999602619751	0	0.0225038068125073	0	0	0.153835571838004	0.0941687898462004	0.1576927460686	0	0.021986917773595	0.0134117586818746	0	0	0.000784807725752982	0	0.250730646804386	0.989286639335842
TCGA-HU-A4GY-01A-21R-A24K-31	0.0917621100788052	0.114549680455545	0	0.116806167525717	0	0.214744834394929	0.0228347596959659	0.00379518006057193	0.0819063073121814	0	0	0	0	0.0838055598826092	0.0689402293631667	0.148845180771462	0.0240498510475041	0.0042252624650659	0.0237348769464772	0	0	0	0	0.488235461901325	0.873982933848618
TCGA-CD-A487-01A-21R-A24K-31	0.0411604778562333	0	0	0.0865601450606771	0	0.182172790785131	0	0.00576669514856336	0.0456987710459083	0.0131736957089849	0	0.0891927819225446	0	0.0288726420477723	0.0128796547328631	0.0773475643236641	0	0.0760600351616684	0.120491239473088	0	0	0.220623506732902	0	0.0442965053906853	1.09115499192574
TCGA-HF-7134-01A-11R-2055-13	0.0354255590761741	0	0.183132147130192	0.0323724880695631	0	0.20144346305714	0	0	0.0538582471915142	0	0.0383296696698242	0	0	0.233449721199025	0.031397414209712	0.0859178944080999	0	0	0	0.0812841558293886	0	0.0233892401593663	0	0.0930048071413824	1.04600701634103
TCGA-VQ-AA6K-01A-11R-A414-31	0.0849280501486513	0	0.15981847607908	0.145871198134146	0	0.30363670841262	0.0737467590254385	0.0171383199432868	0.00887898790001641	0	0.0152803144508528	0.00927879870531224	0.0128419134388615	0.0249358002604322	0.0535777385749683	0.0476895346596877	0	0.0158844894460478	0.00188143689203033	0.0230364097716777	0	0.00157506415689018	0	0.162768055815173	1.02236140392464
TCGA-VQ-A8DU-01A-11R-A36D-31	0.0746059521870696	0	0.0469610311078826	0.0978601711756921	0	0.256688818107797	0	0.00187933381959322	0.0970151509606439	0	0	0.0885046283808883	0.00560160614884074	0.114615090173123	0.0599145178281623	0.0704162906339503	0.00151490719679488	0	0.0784349732547763	0	0	0.00598752902478616	0	0.0926021731353877	1.05607808748154
TCGA-BR-A4J4-01A-12R-A251-31	0.00977252422252214	0.0124090962906631	0	0.0263870047224449	0	0.332555872239424	0	0.00138449112614034	0.120161848794319	0	0	0.0192710099241714	0.0102005083349418	0.00201368638659603	0.160214542492343	0.0982344316565	0.179952414386423	0	0	0.027442569423511	0	0	0	0.264446387828849	0.987610020073473
TCGA-IN-A7NT-01A-21R-A354-31	0.00290157989696858	0	0.0104025375462883	0.00895250034447586	0	0.0759956408675245	0	0.0284425554842619	0.0177908714375087	0	0.0178188183967936	0	0	0.263249704043834	0.0355938237744335	0.095267076441222	0	0.151325369001042	0	0.278309361037582	0	0.0139501617280644	0	0.284022053967178	1.00720077907858
TCGA-RD-A8N2-01A-12R-A36D-31	0.0795436661138088	0	0	0.137205270436542	0	0.28920837880846	0	0.00225684172342077	0.0448173580856433	0	0	0.0190558796791864	0.0236655794823183	0	0.0311093569724214	0.205920860760801	0.0490837353038273	0.0162452801454115	0.10188779248816	0	0	0	0	0.205145011859191	1.0027772554902
TCGA-RD-A8N1-01A-12R-A36D-31	0.052722066462382	0.0466348079416304	0.0574722032644259	0.162791607408072	0	0.272515556174692	0.0423226405548942	0	0.0905837617500937	0	0	0	0	0.0779505489224223	0.0769473080889056	0.0983136556222798	0.00976097110784752	0	0.0029374358169234	0.00904743688543141	0	0	0	0.414118648337355	0.910225252427981
TCGA-EQ-8122-01A-11R-2343-13	0.0204794121202224	0	0.00217998030139447	0.0651220125390669	0	0.161790640404495	0	0.0188128783813	0.0369942906927615	0	0.0821175537080263	0	0	0.360711959411921	0.0151356771918418	0.0434184628658752	0	0	0	0.140644189798593	0	0.0525929425845033	0	0.109576061146176	1.08146340863256
TCGA-MX-A5UJ-01A-11R-A31P-31	0.0602790940526149	0.0238176421091839	0.0239766736146333	0.0797327091467444	0	0.263896600771163	0	0.0539814464028609	0.06701316953108	0	0	0.0431612365965718	0.0167197239206791	0.0725016462104893	0.11166336403186	0.0972801944645217	0	0.00655519194085554	0.0732076345217734	0	0	0.00621367268496886	0	0.131217143378412	1.03873587869837
TCGA-RD-A8N6-01A-11R-A36D-31	0.0672934115480286	0	0	0.0439732147728543	0	0.224961309804449	0	0.00396079550493074	0.092823819130648	0	0	0.0596287955805108	0	0.12685773312189	0.143148850527417	0.171605618578465	0.0173420364576647	0	0.0484044149731418	0	0	0	0	0.0290557087840812	1.09083237165209
TCGA-FP-A4BF-01A-12R-A36D-31	0.0162207787611189	0	0.0587055026975314	0.174084533171393	0	0.180380014966047	0.115547284587188	0.0298743691063479	0	0	0	0.0736520078326789	0.00516128374119262	0.0756449220002954	0.0719587960452908	0.121410604914881	0.0232596020650979	0.00480213883798179	0.0492981612729551	0	0	0	0	0.447707953558208	0.893429544636877
TCGA-BR-7851-01A-11R-2203-13	0.0295008532028668	0	0.131709409327625	0.0262138202361236	0	0.214882888293021	0.0132370852632259	0.0227296326133288	0.00403911943731623	0	0	0.0931030908508801	0.0285175193963514	0.125725696871557	0.1405269470309	0.126167644638269	0.0289739933941666	0	0.0039773743173706	0	0.0106949251269982	0	0	0.162216654671337	1.02560381360713
TCGA-BR-8077-01A-11R-2343-13	0.0666952714002077	0	0.0401996614677097	0.113129264838668	0	0.118256206584236	0.0628867634815274	0.0135000439880636	0.110021640589193	0	0	0.0431519699734739	0.00436955664453547	0.165669204398636	0.0853121157306365	0.0791011610495078	0.0620566870220139	0.0189084823511346	0.013943444733396	0	0.00279852574705991	0	0	0.292287429084654	0.96505522589458
TCGA-FP-8210-01A-11R-2343-13	0.115570127025816	0.0870184805657017	0.0194609656946285	0.172524154652771	0	0.12160626338387	0.0121387809973973	0.0242274766848418	0.11109005497996	0	0	0.0334735830986064	0	0.0419788783221928	0.0345103188918299	0.0535255908768141	0.059804055721864	0.0316752676887036	0.0681627776171285	0	0	0.0132332237978733	0	0.291065053814608	0.964603792725039
TCGA-HU-A4HD-01A-11R-A251-31	0.0407359139962506	0	0.040051495648391	0.0523413838357448	0	0.159536178178184	0.0208293963034989	0.0153340830631742	0.115235302536968	0	0	0.0328158342084912	0	0.252643582303635	0.050197553664915	0.118554173131691	0.0246293151395976	0	0.0706102719513994	0	0	0.00648551603805975	0	0.118929136427201	1.04225433562245
TCGA-CD-8531-01A-11R-2343-13	0	0.339019033473646	0.165843543697355	0.0373349215807485	0	0.0486399201279116	0.0390667175585904	0.0486569447441177	0.0310684018143862	0.00569427364708457	0	0	0	0.0397521055497818	0	0.0940057484796632	0	0.123636240504516	0.0155095982941744	0	0.00511292853622935	0.00665962199179497	0	0.323288174739888	0.948202509401041
TCGA-CG-5721-01A-11R-1602-13	0.00353843185724839	0	0.0140831477516769	0.303584309080381	0	0.0179144157742651	0.168166708664609	0.00930531115139271	0.0397929711597958	0.0127957256921265	0.037135489692718	0.00088386630134246	0	0.109224998767945	0.151984208989723	0.0929418282231468	0.0230537814387785	0.000917586379495479	0.00909450945930262	0	0	0.00558270961605301	0	0.47343442438463	0.880450199503942
TCGA-D7-6527-01A-11R-1802-13	0.0735527361043811	0	0.175987830289124	0.00287126460903273	0	0.197045052714089	0.00546456525472285	0	0.0531063198752865	0.00637194824927067	0.0370476195009385	0	0.0211795734922428	0.238200947546107	0.0962775175135999	0.0315233269918047	0.00490166485134143	0	0	0.0564696330080592	0	0	0	0.20638843391609	1.0003815405011
TCGA-VQ-A8PC-01A-11R-A39E-31	0.0729152421104353	0.0232402669850371	0.113230847120644	0.070751961764161	0	0.270860015568054	0	0	0.00322782708665861	0	0.0294828433029282	0	0.0107802964647484	0	0.0453499692256538	0.218641062381547	0.0420324186116157	0.0201259550610077	0.0610947364043015	0	0	0.0182665579132071	0	0.1767145410977	1.00386579894832
TCGA-CG-4442-01A-01R-1157-13	0.024456010639645	0	0.0250053285372413	0.049336045387144	0	0.176766953424765	0.157514162595175	0	0	0	0.0739026163969099	0	0	0.0881770000044046	0.0976967375683823	0.165309848880766	0.00673271415787654	0	0	0.0209943464149559	0.0103377306232001	0.103770505369534	0	0.0955884676187804	1.05068128481497
TCGA-CG-4304-01A-01R-1157-13	0.0165224949213064	0	0.154611112351043	0.03737155459124	0	0.232148687539821	0.0616573100947834	0.00796234535298652	0.000244183072047518	0	0.0136616602732878	0	0	0.11202656350408	0.0688491547445794	0.158356214793986	0.00204046166950304	0.0041080830374467	0.0130194973719107	0.000590187853737787	0.011805174604307	0.105025314223934	0	0.228833242180423	0.98729788750714
TCGA-CD-A48C-01A-11R-A24K-31	0.0246948634388336	0	0.0412378745166203	0.100997133259811	0	0.193812750159773	0	0.0495188262878306	0.0627679217097215	0	0	0.0397828045589708	0	0.146922699394612	0.102987593186728	0.122409698610846	0.0478149203538148	0	0	0.0670529145224389	0	0	0	0.275928963468446	0.97600119018556
TCGA-HU-A4G2-01A-11R-A251-31	0.00645678063900382	0	0.0254724243994072	0.23479357459769	0	0.185158900247447	0.173607763679604	0	0.0164475636299475	0	0	0.0166711459402786	0	0.0368093302167443	0.0851981299687199	0.177458359170581	0.0325353074046464	0.00865699366298126	0	0	0	0.000733726442948714	0	0.157584702711125	1.03216423666952
TCGA-BR-8679-01A-11R-2402-13	0.000849515146142928	0.00591490948295313	0	0	0	0.313561182068583	0	0.0341820434860756	0.0675522189156612	0	0.00068041837529669	0.102064731585161	0.0529464992514664	0.155825664494905	0.0617218773406078	0.16650410405987	0.00570102670853654	0	0.0106575285301834	0	0.0218382805545575	0	0	0.0625853229929787	1.07671667967075
TCGA-BR-8368-01A-11R-2343-13	0.0408535824412629	0	0.0657741707910937	0.144457573763258	0	0.235834780671919	0.0838304538805523	0.0780687350537529	0.107255120366323	0	0.0199520120626611	0	0	0.0549771595028843	0.0453918225583322	0.0936279184019286	0.0234395366247364	0	0	0.00653713388129611	0	0	0	0.126332379017098	1.04420175522938
TCGA-VQ-A8PX-01A-12R-A414-31	0.0907530260822891	0	0.26061484270176	0.201294839055193	0	0.195594870450628	0	0	0.0679207199441271	0	0	0.0420693078299122	0.013361795756029	0.0203450782552347	0.0165691534692007	0.00193055970714402	0	0.0486126297307885	0	0.0119683246981659	0	0.0289648523195275	0	0.0696087703727552	1.06063337760616
TCGA-BR-8676-01A-11R-2402-13	0.0200229799247218	0	0.00377996517349088	0.330483374346769	0	0	0.14263116336599	0.00782346387954999	0.0724377258625275	0.084599912387459	0	0	0	0	0.0601955951844046	0.23103281659247	0.0179122128289846	0	0	0	0	0.029080790453633	0	0.110715287317585	1.06056781030073
TCGA-VQ-AA68-01A-11R-A414-31	0.152903395941866	0	0.0330361628812114	0.0669357088697128	0	0.186334428236029	0.0421793884795588	0.0160707097252602	0.152318805482426	0	0	0.0134443854945201	0	0.112590805845882	0.0500677832155855	0.0687933750422303	0	0.0234496315225989	0.0818754192631188	0	0	0	0	0.103982707434655	1.04043692251597
TCGA-VQ-A91Y-01A-11R-A414-31	0.0334635659058736	0	0.0549825166635394	0.0961857329215393	0	0.302158594738218	0	0	0.0982716411680113	0	0	0.041259631212293	0.00666894915370351	0.0420775856909811	0.0948356013829206	0.127897368797209	0.0431400340844809	0.00494214001349309	0.0541166382677377	0	0	0	0	0.362783420091599	0.934311288422515
TCGA-HU-A4H8-01A-11R-A251-31	0	0.0011946933618802	0	0.100437306888034	0	0.31378588966317	0.0561254966715943	0.0350832032373848	0.0741861266603728	0	0.0336087203409998	0	0	0.0947641195109963	0.0522422037360864	0.176510914114349	0.00235037650137711	0.0447680724362112	0	0.0149428768775448	0	0	0	0.0815229771047349	1.06817633604581
TCGA-VQ-A91E-01A-31R-A414-31	0.0836181990205641	0	0.189129812256579	0.114403253580346	0	0.303464121545421	0.102195322092017	0.0302699888645604	0.00277649772962387	0	0.0193148680773677	0	0.00367675403780712	0.0387392050281645	0.0275081944311708	0.0431594937533962	0	0.0041765221812127	0	0.0275813006861797	0	0.00998646671558943	0	0.175997243232895	1.01292563042884
TCGA-CG-4477-01A-01R-1157-13	0.00843981189715837	0	0.104588923120666	0.0775452194264478	0	0.162296710673922	0.147778377141071	0.00904715147372561	0	0.000110399600534897	0.0225573487379525	0	0.000892702474416839	0.0282137360170177	0.0749959577832121	0.151737317481695	0.00223880548174213	0.0957415221677284	0.0301822168773185	0	0.02768918133057	0.055944618314821	0	0.338733202645326	0.941520736766029
TCGA-VQ-A8PE-01A-11R-A414-31	0.127202310342742	0	0.0527984062499944	0.0908877240396972	0	0.256079127494288	0.021155779151672	0.0119733222277961	0.0653303383915277	0	0.0199549281117727	0	0	0.181065270887448	0.0696694423213821	0.0606003716762065	0	0.0083545777206771	0	0.0349284013847955	0	0	0	0.181807296135792	1.0153314113353
TCGA-BR-7196-01A-11R-2055-13	0.0866938813119364	0	0.138084498491133	0.140070046131379	0	0.145551221393511	0.0599543392998122	0.0101250377606404	0.0127202847716178	0	0.00924922022864001	0.0188107222922664	0.0208431538057938	0.000536428119536644	0.150452680527751	0.100963086171247	0.0258043896056598	0	0.080141010089074	0	0	0	0	0.40815892353842	0.91210991622758
TCGA-HU-A4H0-01A-11R-A251-31	0.0278137738540145	0	0.0489362336858898	0.201155138148011	0	0.159982015841103	0.0716845049913781	0.0850633325981773	0.0232795199560622	0.0583791790642497	0	0	0	0	0.153209800358862	0.139160131180565	0.0044670814923015	0.00601409631503286	0.0208551925143528	0	0	0	0	0.340004577794908	0.95219324175347
TCGA-VQ-A94O-01A-11R-A414-31	0.052570761630398	0	0.0305880344062626	0.0461269799198323	0	0.231196318948807	0.0472256060906807	0.0523426811252576	0.109156434665382	0	0.072047381357691	0	0	0.162654474349673	0.00226106426696547	0.0387924088591847	0	0.0120430192733547	0	0.14299483510651	0	0	0	0.0909087410077352	1.06162412595737
TCGA-BR-8371-01A-11R-2343-13	0.298440509700448	0.0269454626819411	0.00587051210916304	0.10874825797581	0	0.188630459955766	0	0	0.133610242471451	0	0	0.0361440821286771	0.0125411125301594	0.0430231698402241	0.0224915466406386	0.0532682297903184	0	0.0347013105956353	0.035585103579767	0	0	0	0	0.344732933826076	0.946621134248703
TCGA-D7-6520-01A-11R-1802-13	0.0783102285507251	0	0.0304919198726426	0.0373300421714651	0	0.258741838493564	0.0525560669819758	0.032136233000575	0.126459360917482	0	0.0302712781131455	0	0.0281233517956995	0.053227937037956	0.105479962073558	0.107666104373596	0.000545449093934296	0.0201122284216118	0.0385479991020695	0	0	0	0	0.154459632089062	1.025572651067
TCGA-BR-8687-01A-11R-2402-13	0.0423094269764086	0	0.029402651619523	0.0185072382686015	0	0.363839625010686	0.00241170648034211	0	0.0259986468709399	0	0.00985692872162799	0.0186602816737745	0.00495064301071988	0.0335808397972179	0.0659974994213942	0.20461220614473	0.124903654718519	0	0.0549686512855148	0	0	0	0	0.106793437758871	1.04052137473924
TCGA-FP-7998-01A-11R-2203-13	0.0602674081446974	0	0.0707571256094608	0.268665187933198	0	0.0333769892414629	0.0939772539103626	0.0110379712483605	0.0677385184164878	0	0.0415445038978051	0	0	0.110250038452135	0.113430649952065	0.0926178853883462	0	0	0.0363364678056192	0	0	0	0	0.461048636515145	0.886649520668778
TCGA-D7-8570-01A-11R-2343-13	0.0403292562522837	0	0.0487413161339573	0.114027104314698	0	0.102372614822311	0.0933329396835812	0.0283196761939863	0.066023047658213	0	0	0.0494100445855857	0	0.182975231490815	0.0521759730812324	0.130985721269219	0.0527947498471433	0	0.0328152019672624	0	0.00502653636520908	0.000670586334502809	0	0.398001194777443	0.916953881346595
TCGA-CG-4469-01A-01R-1157-13	0.0482685092921854	0	0.0037130778972421	0	0	0.177567988050645	0.0124849985378911	0.0176580713698685	0.0193683336696524	0	0.00962083417597956	0.000807519380940328	0	0.104563008014716	0.0484194440646045	0.275816016548954	0.0667355255962618	0.0324644565224883	0	0.0942473052746906	0	0.0882649116038797	0	0.257237266555249	0.985983443767999
TCGA-BR-6455-01A-11R-1802-13	0.066567353572162	0	0	0.258030666978888	0	0.102067980355406	0.0226354637511928	0.0201907071457309	0.0874913769874495	0	0.0142500372331434	0	0.0246027029598952	0.145357235990902	0.11246928235058	0.120957384827653	0.0124563635225457	0	0	0.0129234443244526	0	0	0	0.338995839812102	0.949590355647276
TCGA-VQ-A8P5-01A-11R-A39E-31	0.0539636532511764	0	0.0658204741792856	0.09499309923083	0	0.176705189003133	0.0110942248003927	0.0481498070556098	0.0581550128404083	0	0.0250908741551642	0.00452632635777172	0	0.172658954947045	0.103972341120208	0.129050447334351	0	0	0.0171612365084886	0	0	0.0386583592161353	0	0.114260129430213	1.04343140322963
TCGA-CD-8534-01A-11R-2343-13	0.102209779142456	0	0.0423617528721435	0.0821315449725665	0	0.202008696187561	0	0.00559275473997086	0.0814309291324162	0	0	0.0149438934581537	0	0.100217603311248	0.101415955855333	0.149937170028296	0.0570523747898998	0	0.0606975455099563	0	0	0	0	0.160442739410312	1.01802244317632
TCGA-BR-A4PF-01A-11R-A251-31	0.0578361424633724	0	0.0104853127708788	0.0566840324963258	0	0.127668766679983	0.0612051516229	0.0415679429581374	0.0503928946052937	0.0155541668418037	0	0	0	0.138034596754482	0.110582103848613	0.230333083949198	0.00212327539707313	0	0.0152962994004268	0	0.00795820919176113	0.0742780210197509	0	0.113370550587844	1.04768661469485
TCGA-BR-8686-01A-11R-2402-13	0.0742326287325246	0	0.0695890886002531	0.233780547692664	0	0.206242254679844	0.019671235771777	0.000863501397184923	0.0568018131124163	0	0	0.00837621481626025	0.0191669171995488	0	0.136689526377536	0.133177443226452	0.00480164554196486	0	0.0366071828515741	0	0	0	0	0.314602039540286	0.961042220142518
TCGA-D7-5577-01A-01R-1602-13	0.0464399536593987	0	0.012485588561515	0.26188888722071	0	0.0392109516149503	0.115153109725228	0.0366113443960118	0.0691324477921418	0	0.0241757531155918	0.00563177173731157	0.00280361341948518	0.0746375708553294	0.118505380233358	0.178288291569072	0.00869365753578897	0	0.00408124946827985	0.00226042909582673	0	0	0	0.42967023029603	0.902767358243775
TCGA-BR-8487-01A-11R-2402-13	0	0.000151981603037487	0.0514705645344091	0.0686119021075983	0	0.228711140015763	0.073459175265202	0	0.0769190821489257	0	0.00402817325677733	0.00956289790461119	0	0.170733056633039	0.126687475233488	0.158361365691639	0.00653794089765362	0	0.0247652447078563	0	0	0	0	0.167902970753156	1.02593783077072
TCGA-BR-4257-01A-01R-1131-13	0.0255664234466105	0	0	0.100371782399206	0	0.122322190546205	0.124147930031556	0.0138179107277593	0.00634315136785626	0	0.072760272984586	0	0	0.184761519098312	0.0534094144667367	0.2003460169241	0.0192452328735451	0	0	0	0.004528627445298	0.0723795276882279	0	0.235985060660174	0.995114508745909
TCGA-HU-A4G3-01A-11R-A24K-31	0.0140779535271269	0	0.0352242165558027	0.0372697429970641	0	0.228224658619356	0	0	0.0399238223186869	0	0	0.132260114003611	0	0.169605490824876	0.0201618062276719	0.0913709257367313	0.00311384650901024	0	0.207963119354984	0	0	0.0208043033250779	0	0.206718191158814	1.00978518535846
TCGA-CG-4460-01A-01R-1157-13	0.0804700283307462	0	0.0742409271969077	0.0599937655685118	0	0.218122744808782	0.0194848579245676	0.0248659695019002	0.0178557700077244	0	0.0244093695860103	0	0.00282598535595106	0.099805039088656	0.0742297759840284	0.168088564842508	0.00175090814112572	0	0	0.0920666180088822	0.0293511352943403	0.0124385403593577	0	0.25315088205053	0.978865211354784
TCGA-VQ-A94R-01A-11R-A414-31	0.0906796324654316	0	0.0249076539245319	0.0683293592040331	0	0.321949093938857	0.0221278961074981	0.02343241124004	0.0620383919266498	0	0.0174841688287865	0	0.0141569386979782	0.034651933114645	0.126643626712804	0.127337532869186	0.0128408069216746	0	0.0534205540478848	0	0	0	0	0.172246141718714	1.0224458311001
TCGA-HU-A4GD-01A-11R-A36D-31	0.180031746900396	0	0	0.0629080675492043	0	0.307384063823848	0	0	0.148566508349771	0	0	0	0.0152331159913773	0.0508596085914625	0	0	0.0452645923022604	0.0692038379350509	0	0.0957855456823493	0	0.024762912874281	0	0.0116318763723321	1.09329505054771
TCGA-BR-7901-01A-11R-2203-13	0.0451195478704405	0	0.0119788147087599	0.0942226383235077	0	0.145653188071161	0	0.00724970045667385	0.0777993114695996	0	0	0.0231602437451964	0	0.336322495688899	0.0989614638140483	0.121365555837859	0.00510342594987353	0	0	0.0285319186344812	0	0.00453169542949978	0	0.344323216179521	0.953423896863193
TCGA-CD-A48A-01A-12R-A36D-31	0.0372162133819194	0	0.0935616686184843	0.0731392475271899	0	0.14516414941382	0.00557435926734919	0.045649584099997	0.0236393598440269	0	0	0.0431418155149556	0.00141068073061525	0.21327193377863	0.0378265045908839	0.24985464439805	0.00907320147437654	0	0.0201626222660867	0	0.000732475446908729	0.000581539646706628	0	0.240772850914882	0.991291043124244
TCGA-CG-5722-01A-21R-1602-13	0.0687469856427751	0	0.0702783119530138	0.29773151400759	0	0.117786276889999	0.0459704432253296	0.0568260916771895	0.0620710232537505	0	0	0.0426386274076816	0.0200793884008248	0.0245828431090343	0.0683194269352463	0.0533635117858189	0.00552528518577501	0	0.0621487657327335	0	0	0.00393150479323844	0	0.184690526359224	1.02286531560284
TCGA-BR-8295-01A-11R-2343-13	0.324231188951576	0	0.139493859276751	0.046620324932048	0	0.0891910702911122	0	0.0514342466537989	0.0449440105594911	0	0	0.0477027906179704	0.00438661007287458	0.150593081586008	0.0428588350641704	0.0397619905171294	0	0	0.0187819914770707	0	0	0	0	0.0169164398122702	1.07990836383189
TCGA-RD-A8MV-01A-11R-A36D-31	0.0598506390943568	0	0.0824057691147828	0.0926309128863869	0	0.251256789102026	0.0590977413640346	0.0265877313095019	0.0397048494693646	0	0.0473372666902134	0	0.0158231238894033	0.0413983344747588	0.105383306748137	0.0394753309159205	0.0184303570959337	0.0250732250909386	0	0.0489685885966149	0	0.0465760341576267	0	0.392829189799105	0.91952038657166
TCGA-R5-A7ZI-01A-11R-A354-31	0.013130290603235	0.00473856459149524	0.0332172931197018	0.2236986274235	0	0.0898466282802813	0.106781474622528	0.0529827481409158	0.105216341405219	0	0.0169234932016145	0	0.0040840608043596	0.0233899666936797	0.0365711452889991	0.170307922407471	0	0.091228147455481	0	0.025723987628751	0	0.00215930833276846	0	0.291425768803283	0.967615831528444
TCGA-BR-A4J7-01A-31R-A251-31	0.0134166655725077	0	0.0349878819606041	0.396073207680761	0	0.116643209429259	0.0524662798614612	0.0212431298455109	0.0502202631707261	0	0	0.0317873786281511	0.0172201048514412	0.0116326074106694	0.115568682578163	0.114616653432987	0.0125432314007671	0	0.0115807041769903	0	0	0	0	0.476788389938687	0.879835866960039
TCGA-CG-5734-01A-11R-1602-13	0.0222786001895137	0	0.137128511118668	0.0615400916403162	0	0.118953024823483	0.021986243483705	0.0231754446980028	0.0769151591668458	0	0.0303703333730608	0	0	0.282490201989433	0.0596054852407313	0.054716499419024	0.0093534200312726	0	0	0.0806740259515646	0	0.0208129588743794	0	0.453509810676337	0.89074870558474
TCGA-VQ-A91V-01A-11R-A414-31	0.0918441541179733	0	0.0563023956538362	0.159399129491281	0	0.310012218018065	0	0	0.00194696328982798	0	0.025996399635077	0.0124333598110396	0.0115732867423294	0.0501801632170529	0.0521862898625547	0.124635474536456	0	0.0418086996307715	0.0339625350728633	0.00204245469123991	0	0.0256764762296323	0	0.0556278907436783	1.06882570523072
TCGA-FP-8209-01A-11R-2343-13	0.12815401088997	0.0724841533788547	0	0.162724730187773	0	0.250794933363447	0.0176856483546679	0	0.0923419952088397	0	0	0	0.0222035965157849	0.0456551249616034	0.0507168097818095	0.0806194283533764	0.000505810812203401	0	0.0761137581916708	0	0	0	0	0.307504723315154	0.961076936549102
TCGA-HU-A4H3-01A-21R-A251-31	0.0467718523854924	0	0.0107363573106585	0.211165499856361	0	0.0787555440972204	0.115657357662164	0.0379739161553185	0.0725749210143703	0	0.0191541516907484	0.00637529580563307	0	0.0714872494397458	0.0694814306954541	0.0767628068879429	0	0.0272872537825144	0	0.124937695644324	0.0165639464636986	0.0143147211083534	0	0.129042854971429	1.04217481981484
TCGA-BR-4256-01A-01R-1131-13	0.0311219444113861	0	0.0004967824555003	0.0717417079584609	0	0.136051853828908	0.0748651508055921	0.0259924990212021	0.0120403374041168	0	0.0514716013727072	0	0.0636245580906215	0.109512129071268	0.0600362236072726	0.128991379062481	0	0.0239034724936929	0.10269352548486	0.0283953106794184	0	0.0790615242525125	0	0.122727425182757	1.03294716502774
TCGA-HU-A4G8-01A-11R-A251-31	0.0823826590120964	0.0189115643175074	0.058288457377398	0.0668180380690714	0	0.201541877095111	0.0982735990526561	0.0774810824015217	0.0127742057850894	0.00212127867292037	0	0.0137484892069547	0	0.146744291040053	0.114073489020009	0.0975306491218182	0	0.00555809107503222	0	0	0.00375222875276097	0	0	0.274368508544647	0.973682691270517
TCGA-BR-4279-01A-01R-1131-13	0.0512708954269132	0	0.0722403618523371	0.0652308481569398	0	0.126256281948478	0.0632297422459935	0.00611255194349599	0	0.0555826535712635	0.00486438792962858	0	0.0205551644226094	0.127877250771986	0.0465916501923217	0.159680548694113	0.0489408612957122	0	0.035610191858301	0.0504335577692571	0.00133862533128386	0.0641844265893658	0	0.384873316367419	0.92224197913635
TCGA-CD-8532-01A-11R-2343-13	0.0226542263297083	0	0.0436098871983972	0.138544214421375	0	0.322772085230654	0.0252922690824175	0.0157631211626062	0.0787172698639452	0	0	0.0242705750852042	0	0.171999352616342	0.0579998357786067	0.0616350677076087	0.0282530871736445	0.0042864914190204	0.00420251693047007	0	0	0	0	0.305217605036546	0.966757209236785
TCGA-VQ-A91Q-01A-12R-A414-31	0.128039626828334	0	0.165518586270794	0.00073500460348399	0	0.286538476303206	0	0	0.0804542059638998	0	0.0040735847287904	0.00640944387014637	0	0.0943200202760945	0.0908757445898897	0.0715607266920554	0	0.0543172049299541	0.0171573749433522	0	0	0	0	0.0673037742311139	1.05333741052156
TCGA-HU-A4GU-01A-11R-A251-31	0.0778174713222008	0	0	0.0528133017741782	0	0.330403480364272	0.0585176427420012	0.0429514180980879	0.057035106676036	0	0.0623699706875254	0.000804805100893767	0.00298969859600019	0.129939965491394	0.0613275326902261	0.0824089389105627	0	0	0	0.0333656716023646	0	0.00725499594425703	0	0.0227792596929412	1.08960024982738
TCGA-D7-6522-01A-11R-1802-13	0.0367014218707585	0.046718820090677	0.0194853062540109	0.16367051459716	0	0.0440756854631925	0.050117111210754	0.0255551178033839	0.135597165491364	0	0	0.00893665978729241	0	0.148771799667268	0.0579398994603476	0.175892941721594	0.0398105677893497	0	0.0414205275818759	0	0.00269069006465834	0.00261577114631422	0	0.483755086964355	0.877045700324268
TCGA-CG-4441-01A-01R-1802-13	0.0346927834040504	0	0.0469676705100177	0.0550478465223388	0	0.191106318329043	0.0186719889451925	0	0.0432310173799421	0	0	0.0393883098895981	0	0.236435991682018	0.0689787436948535	0.121151938970299	0	0	0	0.0683579891204599	0	0.0759694015521866	0	0.167727867235853	1.02884317367236
TCGA-BR-7957-01A-11R-2203-13	0.0763694392257783	0	0.00452939097386442	0.0531099683017542	0	0.212473879541551	0.0110396844661307	0.0617756048494494	0.0458963631768907	0	0	0.0143755671617099	0	0.1429386384682	0.0604472001293221	0.128453194646312	0.0146638377786542	0	0.15646463368935	0	0	0.017462597591032	0	0.125373575628732	1.03235888920881
TCGA-VQ-A91K-01A-11R-A414-31	0.0192882748483831	0	0	0.0883763383900778	0	0.287700000663712	0	0.0279511699156334	0.121251653081415	0	0.00712639523782207	0.0235943851307455	0.00563543725084224	0.116366051010142	0.0713980127240747	0.183498075533205	0	0.011258357816565	0.0287406427867919	0	0	0.00781520561059123	0	0.136486286106073	1.04263624555316
TCGA-BR-6454-01A-11R-1802-13	0.0319182620123766	0	0.147088738609388	0.292446422388676	0	0.117508696192806	0.0458496867880229	0.0496702058730002	0.0995975609864485	0	0	0.0299965903956592	0.0199145619846047	0.0234761759831578	0.0729623903694407	0.0370308950379629	0.00397134025325809	0.0120895002315494	0.0111844262877289	0	0.00529454660591949	0	0	0.21045946563674	1.01134768120675
TCGA-HU-A4H4-01A-21R-A251-31	0.00203356534413901	0.0310956512178075	0.0494828271931018	0.166367740403942	0	0.0344198683463674	0.124033590127728	0.0518660125018469	0.0858655676387968	0	0.00178764234405639	0.000688537280331158	0	0.144560418861156	0.152766223418677	0.0419796835740569	0	0.0540227587272698	0.0424979293911172	0	0	0.0165319836296054	0	0.348369107455037	0.943370535980343
TCGA-VQ-AA64-01A-11R-A414-31	0.10374482464779	0	0.0490803622233891	0.0943755286946674	0	0.249321726690131	0	0.0400721642147969	0.0846205950369145	0	0	0.0570077236316795	0.00325165973097928	0.0871937268262509	0.109925820618564	0.0726891634091742	0	0.00951515679567894	0.0386576135215624	0	0	0.000543933958420864	0	0.107795217833717	1.05252548423875
TCGA-D7-8572-01A-11R-2343-13	0.033651559904988	0	0.0393686892600106	0.0421424973063393	0	0.131932888543457	0.00678573194912088	0.0544023934172471	0.0496978406438663	0	0.0213638634476843	0	0	0.398546014578286	0.0528746386872481	0.0922165272085586	0	0	0	0.0669164129021593	0	0.0101009421510349	0	0.396266540265486	0.926579285811529
TCGA-D7-A6EZ-01A-11R-A31P-31	0.0307427562833871	0	0.0192405454159877	0.176918504160814	0	0.0128722232305018	0.0876794611082975	0.0173524639773803	0.0403756222838275	0	0.0383820136610131	0.0190591395215575	0	0.203002602105965	0.124569245701037	0.144389114430246	0	0.0160298787592075	0	0.0693864293607794	0	0	0	0.377863020135932	0.931045791980796
TCGA-CG-4465-01A-01R-1157-13	0.0420069146332076	0	0.00955918699250915	0.0258844728292963	0	0.17242663118973	0.0480950737099202	0.00136533143749645	0.055032579732946	0	0.0398624482289194	0	0	0.0747239020044551	0.0975879146025059	0.319762452304953	0.00993962059412317	0.00623224019293107	0	0.038649670326783	0	0.0588715612202236	0	0.114382549006443	1.04774440146022
TCGA-BR-4366-01A-01R-1157-13	0.00105457853353109	0.00414726361793765	0	0.048717109089635	0	0.176970151189176	0	0.022529464882029	0.0359484634878748	0	0	0.0306482153201585	0	0.400559039021027	0.0862515823019849	0.186226928928824	0.00527389535384299	0	0	0.00167330827397934	0	0	0	0.160799475021623	1.06772493937414
TCGA-BR-8677-01A-11R-2402-13	0	0	0.0131983401587351	0.30343255299833	0	0.101394610354034	0.0419960760032934	0.0363584387276111	0.101943652353896	0	0	0.0412302428816958	0.0105738757211106	0.00862470282927501	0.205061434156572	0.0826921030025182	0.00361118903267434	0	0.0498827817802535	0	0	0	0	0.372345569147156	0.947371953812223
TCGA-RD-A8N0-01A-12R-A36D-31	0.0299251563347313	0.168284602120371	0.120413494042819	0.173515588471098	0	0.149705190205634	0.0234784085149649	0.0862569541540427	0.0547313967826657	0.000790257811871318	0	0.0134397793178386	0	0.00768978203227066	0.0320971236452027	0.0496846871347453	0.0185906970452785	0.0155989796003216	0.0557979027861443	0	0	0	0	0.426890864853381	0.903963234977918
TCGA-D7-8579-01A-11R-2343-13	0.0406991235153315	0.00254678042040245	0.0270528559373952	0.0666707119798713	0	0.202856965386853	0	0	0.0626532593836393	0	0	0.0408823938524296	0.034030853955302	0.0239621261481847	0.014537986615819	0.133694746328675	0.0651066967261305	0.00954486963609463	0.159659118495625	0	0.066262340243944	0.0498391713743032	0	0.250506862676425	0.977373539523025
TCGA-B7-A5TN-01A-21R-A31P-31	0.0690292831804844	0	0.0218076199102355	0.0257084301612697	0	0.286643999067959	0	0.00719505764121351	0.125887452093289	0	0	0.0626647437022226	0	0.0429978858096477	0.0626696425480136	0.203099165067939	0.0334060124660235	0	0.051887451232525	0	0	0.00700325711917731	0	0.0977163214645296	1.0484106207784
TCGA-VQ-A927-01A-12R-A414-31	0.0526427282468541	0	0.25734768553323	0.0703806676431107	0	0.301896295496843	0	0	0.0915923889170839	0	0.0168930114201965	0.00514002384542839	0.0129302659392355	0	0.0331504092816081	0.103474069156279	0	0	0.0298193331167541	0.00413411148736418	0	0.0205990099160126	0	0.105290564375918	1.03574922800792
TCGA-RD-A7BS-01A-11R-A32D-31	0.0641369618699661	0.107988221488319	0.00261759116430683	0.0538473820333115	0	0.208857203347565	0	0.0322639691710462	0.0657489037637918	0	0	0.0336743347139919	0.000630464026358846	0.150805683536974	0.169834564669967	0.0274408018935237	0	0.00762444004160505	0.0745294782792728	0	0	0	0	0.255623439273963	0.99066035277279
TCGA-BR-6801-01A-11R-1884-13	0.0273469374569018	0	0	0.0354390928127051	0	0.275473967395708	0	0.00641589832582503	0.0754558314536774	0	0.0419398573115501	0	0	0.334640199820776	0.0426018205254935	0.14953559605295	0	0.000804182429619225	0	0.00840436940442284	0.00194224701037083	0	0	0.0883961813167053	1.08298160111751
TCGA-CG-5732-01A-11R-1602-13	0.0242856572256439	0.0389955915792875	0.265168171581284	0.184706846705463	0	0.127087874384194	0	0	0.117441315824785	0	0	0.0107913171344539	0.00675653226805947	0.0872164512032343	0.027331795688096	0.0610828061980302	0.0107985781553347	0	0	0.0276815652073693	0	0.0106554968447647	0	0.141553199136658	1.02063394985286
TCGA-BR-4267-01A-01R-1131-13	0.0173115129893467	0	0.0402361817297416	0.0038816137566571	0	0.289989322817439	0	0.0030355179351126	0.017487922383546	0	0.0373726945698578	0	0	0.134850007797686	0.0322982030283835	0.16897451680444	0.010667450953914	0.0173408294527295	0	0.138263902520475	0	0.0882903232606705	0	0.0717699460626587	1.06622086733048
TCGA-VQ-A91S-01A-11R-A414-31	0.00792721041312055	0	0	0.141323002021433	0	0.312680256701506	0.0682293071845383	0.0737176293662025	0.00893125114540888	0	0.0577696519596016	0	0.0212684264036805	0.0942871811680381	0.112420283371472	0.0694094909216641	0.012440155909166	0	0	0.00402239653910248	0.0155737568950655	0	0	0.075468291952032	1.08134080587172
TCGA-R5-A7ZF-01A-11R-A354-31	0.00173667194220356	0	0.0320073406240179	0	0	0.306242502574441	0.228885490103544	0	0	0	0.0599001682120581	0.00360116694832696	0	0.183410285430249	0.147546236804585	0	0.00470231602839057	0	0	0.0250503390735799	0.00691748225860459	0	0	0.052608624573087	1.08666827229282
TCGA-BR-8364-01A-11R-2343-13	0.0705802692489348	0	0	0.127771877921819	0	0.217977887522123	0.00238075436321363	0.00225717910549415	0.0734352609796074	0	0	0.0232283878020321	0.00915981943045265	0.0458175089493273	0.0485220264410049	0.19804323101624	0.0741874348904946	0.00630482191641868	0.100333540412837	0	0	0	0	0.206091850455602	0.999604964357648
TCGA-VQ-A91X-01A-12R-A414-31	0.0379969275672501	0	0.307140021896031	0.0806280376359425	0	0.205384545615597	0	0.0513337626856463	0.0631685852459787	0	0	0.0226609740839474	0	0.108378706184794	0.0094889901627725	0.00182736756506418	0.0282327165542689	0.0106650640187303	0	0.0730943007839766	0	0	0	-0.00235988463029449	1.07364517845587
TCGA-BR-4371-01A-01R-1157-13	0	0	0.00495312169895601	0.0181553804279301	0	0.363722987923333	0.0569862204951927	0.00539656776725129	0.0536244207280128	0.00974328439082473	0.0206801539914221	0	0	0.120525837973649	0.135832563908737	0.137927090608485	0.0271734534788425	0.00466689513788174	0.0354282635107131	0	0.00256379803985484	0.00261995991891381	0	0.154976238761467	1.03592834230433
TCGA-BR-8286-01A-12R-2343-13	0.00408987862819643	0	0.0027389464748019	0.171332259349632	0	0.103186311185275	0.0508393897980297	0.00336316669773195	0.102319180786049	0	0	0.0333353736228907	0.00917839829116006	0.121772512953925	0.062924659612815	0.148868624032908	0.0830813695772259	0.00564882224632903	0.0195122114589766	0.0776540520574847	0	0.00015484322656912	0	0.242116346968579	0.989968989591922
TCGA-D7-5578-01A-01R-1602-13	0.0197660701243556	0.0297779357351219	0.181381454784137	0.116465778354242	0	0.181187135200901	0	0.0311456396205012	0.0208987886869534	0	0	0.0322309279398583	0.0371721957773034	0.119956989362854	0.0834846720066749	0.0608383059335887	0.0460033119133618	0	0.000465246241659861	0.0392255483184863	0	0	0	0.190661990433238	1.00152972420994
TCGA-BR-A4J5-01A-21R-A251-31	0.0490350986959126	0	0.0420904739441406	0.0927876405463327	0	0.198287861920944	0.00324007440423061	0.0140168799875196	0.0666225658909253	0	0	0.00829245863643904	0	0.239977690440594	0.0344747251442705	0.131088508883345	0.019258919524413	0	0.0941560852084164	0	0	0.00667101677251696	0	0.312003178855204	0.957563328421438
TCGA-BR-8058-01A-31R-2343-13	0.0316306442472473	0	0.0345957079178906	0.188976967247188	0	0.203305667081778	0.0532306241545034	0.0190742980633024	0.0695790300768797	0	0	0.0189272503571438	0.00966924325153879	0.077972454248099	0.095191379839289	0.10834909512759	0.0244301138102897	0	0.0465341357472629	0	0	0.018533388829998	0	0.361950074096595	0.93484404042333
TCGA-D7-A74A-01A-11R-A32D-31	0	0.00989135358076275	0.0901321971080992	0.168828226868248	0	0.310771416207417	0.0528322753119967	0.0231032012034553	0.0861012346560212	0	0	0.0240402140690378	0.00699305069044864	0.00828358496023267	0.0548857251246814	0.0751753132581352	0.0569878591227592	0.0199143549791295	0	0.0120599928595758	0	0	0	0.136503934344076	1.0441153598078
TCGA-VQ-AA6D-01A-11R-A414-31	0.0539940161775382	0	0	0.0111300113156658	0	0.292504402157497	0	0.0752994111706094	0.0343634072824439	0	0	0.0282583689180023	0	0.256676140755673	0.0756104207867095	0.037900772925471	0	0.0210028935358012	0	0.113260154974589	0	0	0	0.0297879567353826	1.09841009120388
TCGA-HU-A4G9-01A-11R-A24K-31	0.0188673213471529	0.00285113109756967	0.0386928720001196	0.00351763535075069	0	0.33629598670639	0	0.037457963068075	0.037149025821782	0	0	0.0438383956935149	0	0.216364347375249	0.107126056799619	0.049386324706192	0	0.0383887644567574	0	0.0275708866568662	0	0.0424932889199612	0	0.0271374723429253	1.09550155320577
TCGA-HU-A4GP-01A-11R-A251-31	0.0802320207964205	0	0.00455196036446816	0.050207065539258	0	0.197101347047797	0.0425849775240744	0	0.0678467669570123	0	0	0.0484547757378542	0	0.150290668535444	0.0348354494205222	0.165179131042673	0.0572106321340348	0.0174210168625712	0.0782021411646079	0	0	0.00588204687326207	0	0.0484026984976641	1.06250570561397
TCGA-VQ-A94T-01A-11R-A414-31	0.073939300052965	0	0.0260161144659187	0.00949225935055284	0	0.293539210326836	0	0	0.0763659009413197	0	0.168053364156134	0.0397978217274276	0	0.18756765464738	0.00147289120901333	0.0877816738612539	0	0.00208882069071404	0	0.0277779724038786	0	0.00610701616660601	0	0.042067271097714	1.09574856253546
TCGA-RD-A8N5-01A-12R-A36D-31	0.0499063824458114	0	0	0.000353184258095919	0	0.194021691428366	0	0	0.00250492615975479	0	0.0506973547488546	0	0.00452606444429142	0.262505608796273	0.00117152251855173	0.129616272651169	0	0.00335047500100987	0	0.142667518097061	0	0.158678999450762	0	0.439266964083767	0.902532019876671
TCGA-HU-8608-01A-11R-2402-13	0.00138389294408638	0	0.104596432475735	0.176697430032665	0	0.0905091574815931	0.102818087170319	0.0289582068385019	0.0792522171428503	0	0.0664526167675307	0	0.00414724184194503	0.021962782405199	0.174961363148483	0.085999198984702	0.0124143143074579	0.0376321657668205	0.012214892692111	0	0	0	0	0.444005649389925	0.896440286934662
TCGA-KB-A93H-01A-11R-A39E-31	0.00826392246262345	0	0	0.011941775134807	0	0.381041285020647	0	0.0813624701907889	0.11342324873478	0	0.026676641671371	0	0.0183995287364237	0.150618547655759	0.104202067758529	0.0134014776910802	0.00493159708270059	0	0	0.0800358017603971	0.00570163610009334	0	0	0.0312121017846534	1.10044079970578
TCGA-BR-6456-01A-11R-1802-13	0.0198782561577703	0	0.00763241686009045	0.0854670979057048	0	0.248069491564311	0.00119256705613615	0.0322320639925614	0.0969027689407435	0	0	0.0592579705038188	0	0.118165479463149	0.0889071777483624	0.16639331430531	0.0339543541318501	0	0.0419470413701918	0	0	0	0	0.240087783210274	0.993643171547433
TCGA-BR-4191-01A-02R-1131-13	0.0259672327486578	0	0.0307121814637567	0.0656512146918963	0	0.165092372316787	0.0828869833257907	0	0.0185059867767818	0	0.0266038902094908	0	0.0536636060097434	0.0544762043715161	0.0426663545774138	0.20857770778242	0.119217452368977	0	0.0238994734745891	0	0.0690811296174108	0.0129982102647686	0	0.354424721733095	0.935051147198968
TCGA-RD-A7BT-01A-11R-A33Y-31	0.0733138976309887	0	0.035198504936539	0.0969188087703857	0	0.380191018013684	0.0559116502307792	0.052960862042938	0.0536023261484447	0	0	0.0229038820916281	0.013670286391153	0.0349594500688473	0.0625148842905664	0.0624640703362652	0.037577129043519	0	0.0116904336786947	0	0	0.00612279632556671	0	0.04663894233446	1.08503794288653
TCGA-HU-A4H2-01A-11R-A251-31	0.0266864824366052	0.00761224949007667	0.0678482515143158	0.193573797885138	0	0.130525527431063	0.0370391948776678	0.0395264940973763	0.10759645793055	0	0	0.0431544939887297	0.00833366451749008	0.0920354883887598	0.0894755347232644	0.050529864124711	0.0500462376409529	0.00969908779655403	0.0430748096765565	0	0	0.00324236348018904	0	0.161465336132517	1.02410815432517
TCGA-CG-5724-01A-11R-1602-13	0.00215384047802775	0	0	0.0961890178573555	0	0.119411290328314	0.0547819311232033	0.0167464626410202	0.0470952827190799	0	0.0116075981860161	0.000618755552858714	0.0211268876612642	0.196852692024605	0.106274351442848	0.186753836222685	0	0.00425528192817245	0	0.113877489143612	0	0.0222552826909385	0	0.153492399906922	1.04100781665436
TCGA-D7-8576-01A-11R-2343-13	0.038204059061369	0	0.0554173488039609	0.0338837686140176	0	0.186430347525553	0.00337681143982726	0.0296543733224598	0.0346764483591509	0	0.000509225067446802	0.00601022071513945	0	0.134094596311478	0.0465359267375148	0.252221929301496	0.0548607871344884	0.00607438109790041	0.0944468435969442	0	0	0.0236029329112545	0	0.191058109956062	1.00551424812886
TCGA-BR-4201-01A-01R-1131-13	0.0234320137075213	0	0.0544588735364393	0.0269458570422524	0	0.190965533660832	0.0494501040750308	0	0	0.0123853940918369	0.0305927269937906	0	0	0.122091799725543	0.0620020435088082	0.190985857726165	0.0129040979599495	0	0	0.072597955332895	0.0668655400238716	0.0843222026150646	0	0.334854492212128	0.945757104806985
TCGA-IN-7806-01A-11R-2055-13	0.03854352799883	0.0753617676153015	0.00901867361064201	0.0535487058016278	0	0.168737979962549	0	0.026920595090597	0.0757218427730686	0	0.0120888480012773	0	0	0.256391339799659	0.0198825170154506	0.238388916539581	0	0	0.0253952857914164	0	0	0	0	0.0564131457911493	1.08068301431296
TCGA-BR-8678-01A-11R-2402-13	0.0909937640598779	0	0.0167791771011445	0.164758758269613	0	0.00251923640683301	0.0253510523280615	0.0576318827817654	0.0326386137037928	0	0.0157028697074298	0.0258775857060129	0.00239902942761695	0.316815630415152	0.189634274314853	0.0527252797314493	0	0	0	0.00617284604639751	0	0	0	0.489831024806207	0.872899118858802
TCGA-VQ-A91U-01A-11R-A414-31	0.0253392932343123	0	0.106589341873754	0.0322400567713001	0	0.309412947613077	0.0502689068612333	0.0252786867825642	0.0512963854866005	0.00377220403415496	0	0.0457455415725217	0	0.156047184468703	0.0533426185987138	0.116550139243964	0.000902403837635466	0.00257029194015213	0.0206439976813144	0	0	0	0	0.238176587423476	0.988327239465876
TCGA-FP-7916-01A-11R-2203-13	0.0454120774753794	0	0.119965819967845	0.172091086766716	0	0.079740039684972	0.0888827980469445	0.0160175513267568	0.0849514084967123	0	0.0285254272103746	0	0.00363179419834304	0.0408754708972996	0.145296872766232	0.0982835655843007	0.0120659054264792	0.00219139427156824	0.0620687878800767	0	0	0	0	0.500748935186527	0.867916232579936
TCGA-D7-A4Z0-01A-22R-A251-31	0.12151367661512	0.0307362916843673	0.000200717149432988	0.0359462186005992	0	0.257438575837958	0.0149690213878268	0.014619219773972	0.0835191779125726	0	0.0195236191759598	0.000385814036492296	0.0183082743595285	0.0776576708621004	0.0190413529316157	0.0310659622227406	0.1026056883165	0.0527741899517291	0.0929098001548729	0	0	0.0267847290266123	0	0.185349907736301	1.00415886104257
TCGA-BR-8588-01A-11R-2402-13	0.101794911080701	0	0	0.200012514561097	0	0.0960365147337398	0.0192057701470615	0.0478825751138579	0.0578151939850528	0	0	0.0361598718190199	0	0.131556358874064	0.0606837478916547	0.0842487719763345	0.0353162183426949	0.00560405014611213	0.0803272370012996	0	0.0111178928573011	0.0322383714700104	0	0.15167436022898	1.02456629224474
TCGA-CG-5726-01A-11R-1602-13	0	0	0.0383050649336896	0.0835384106311526	0	0.277725256791876	0.0995278573958341	0	0.0178253858410303	0	0.0327101707590322	0	0.0078491850931118	0.197891617273758	0.0582315446417673	0.115617576340473	0.0242321278365845	0	0	0.0174586653869495	0.0164840914996247	0.0126030455751167	0	0.0577303852407043	1.06949805253481
TCGA-BR-6565-01A-11R-1802-13	0.00961843788619966	0	0.0513865341125451	0.14642746239118	0	0.134206902453094	0.042633608419939	0.045253994817554	0.0326737557822136	0	0	0.0453280894598516	0.0109063445882445	0.235448515943192	0.0881154473667316	0.109319439589886	0.0131499212707382	0	0.0355315459186311	0	0	0	0	0.364053065940276	0.935136468781305
TCGA-IN-A7NR-01A-11R-A354-31	0.0307992106913462	0.0723528761469126	0.0502149273012184	0.167113250995173	0	0.188319021159371	0	0.0114799523488765	0.110324746538069	0	0	0.0898571213722842	0.0105594493037462	0.000181892604982619	0.0449054051591963	0.079315852565747	0.0198675242360905	0.032311867956592	0.0920500224710564	0	0	0.000346879149338114	0	0.214480999122314	1.00495215799156
TCGA-VQ-A8PQ-01A-11R-A414-31	0.144791735721998	0.161317525003532	0	0.119854939877824	0.0106319297964253	0.233632719513015	0	0	0.139269698340133	0	0.00979901388117236	0	0.00551691733074874	0.0678605052954648	0.0456683779346393	0.0364261444607833	0	0.0136346867408074	0.0115958061034579	0	0	0	0	0.521945071021999	0.853380511178485
TCGA-BR-8369-01A-11R-2343-13	0.152095662127149	0.0681249200181979	0.0433566402140747	0.0444206246074809	0	0.213000820428767	0.00609262839367194	0	0.055789549723676	0	0.0265064143564137	0	0	0.19359630344065	0.0580279953549979	0.0880676085403102	0.0211783304605516	0	0.0297425023340589	0	0	0	0	0.117655661178972	1.03742834816211
TCGA-VQ-A8PK-01A-12R-A414-31	0.0621917655845707	0	0.0746195403607295	0.0191855961514527	0	0.290576900070565	0	0.0500560882199165	0.0159931207792499	0	0.0559369305028401	0.0705204524198812	0	0.0891992718633417	0.150007817316855	0.0784241302664168	0	0	0.0432883864641807	0	0	0	0	0.0783867584030152	1.07125032707584
TCGA-BR-6453-01A-11R-1802-13	0.142119018794361	0.14496543080064	0.0464917724479219	0.138546702341813	0	0.050851351933769	0.0170998655116509	0.0265154914556981	0.115074267763548	0	0	0.0349115434597905	0	0.0847313365857591	0.00389724061474728	0.0942068978899524	0.0289820516936003	0.0273043403378387	0.04430268836891	0	0	0	0	0.379474187303509	0.925136579613613
TCGA-BR-6457-01A-21R-1802-13	0.0301742843395336	0.0407409531210125	0.0791866206101611	0.163864626748677	0	0.174941506665491	0.0429505251779818	0.00747392796595965	0.078306801019501	0	0	0.040578227240536	0.0175518827992931	0.0237339770097384	0.0756856028206797	0.05978095858354	0.0582175448838707	0	0.106812561014024	0	0	0	0	0.27215198728674	0.971223004855846
TCGA-VQ-A925-01A-11R-A414-31	0.112028538325018	0	0.044586982192565	0.177930509471911	0	0.368793688643383	0.026054714806138	0.0064298244591463	0.0401385560839555	0	0	0.0186003206372988	0.00570453577087347	0.033282160405351	0.0489843258120192	0.0707410888056556	0.0100509041310702	0.00992697219571728	0.0267468782598985	0	0	0	0	0.0976669683970249	1.06724506799773
TCGA-D7-A6F2-01A-12R-A31P-31	0.0297465767508954	0	0.059530487949154	0.0397934036551063	0	0.345512880796259	0.00144271709699267	0	0.0840825904671805	0	0	0.0374294096566731	0.00544049415090609	0.184795090913746	0.0496442137836603	0.107651945954291	0.0012017633557522	0	0.0399738890956951	0	0.0137545363736896	0	0	0.177264212624893	1.01884243176349
TCGA-CG-4301-01A-01R-1157-13	0.0654916732891953	0	0	0	0	0.255238075012332	0.0124470402848003	0.0285813483786445	0.00432474192263742	0	0.0248480290219223	0	0	0.0953147381722492	0.0738094330015002	0.245072715038297	0.0625591117475159	0.000883029350347232	0.0402013138778233	0.0322020060071295	0.0501372123108106	0.00888953258479521	0	0.323994692542388	0.950177649378746
TCGA-CG-5719-01A-11R-1602-13	0.00584849710298432	0	0.0739488518937775	0.0219253464648886	0	0.171383055690295	0	0.013528599749823	0.0676715469629461	0.00011432304806005	0	0.0429973717483474	0	0.436537479936421	0	0.12067942952159	0	0	0.026236930130077	0	0	0.0191285677507907	0	0.500720224642727	0.866793338068868
TCGA-B7-A5TJ-01A-11R-A31P-31	0.0307767651587363	0	0.0192332046079729	0.02700271165256	0	0.191404152712971	0	0	0.0404296231383417	0	0	0.019114940474817	0	0.499962709264693	0.0395917512992899	0.0986113657389208	0	0	0.0338727759516978	0	0	0	0	0.142813733220218	1.08576275499598
TCGA-BR-6803-01A-11R-1884-13	0.0293953806194706	0.0195905396833461	0.0808992323368176	0.217643560322955	0	0.195972975532812	0.0238733907913466	0.0249847357759423	0.0907743946226686	0	0.0212408535795398	0	0.0102809836595752	0.0131352544267209	0.0830924833979497	0.113983671798145	0.0541929464109314	0	0.0209395970417795	0	0	0	0	0.349184698334994	0.941065469761103
TCGA-CD-5801-01A-11R-1602-13	0.00777544537464516	0	0.0106942093086459	0.505620314169792	0	0	0.168622195041873	0.020895536158095	0.0582530909356431	0	0	0	0.00429990482627521	0.0251864311440889	0.072274722760387	0.1008761811368	0.0113066128318272	0.00653120860218957	0	0.00766414770973766	0	0	0	0.449425750665966	0.897008970382324
TCGA-CD-A489-01A-11R-A24K-31	0.107396019297346	0.0137717981495333	0.00974206084550159	0.134840817984514	0	0.262437067613732	0.0181064793839778	0.0119995995732563	0.0485639901906596	0	0	0.0304327520862672	0.0177606965263861	0.0261931787136082	0.0513659615495224	0.141617445033891	0.0720264995304411	0	0.0534851950107119	0	0.000260438510652083	0	0	0.200963471368534	1.00408486264226
TCGA-BR-8680-01A-11R-2402-13	0.0632250679104978	0	0.00997000815448924	0.14314419117161	0	0.164212581195221	0	0.108551531581136	0.0475350268847892	0	0.0266990130824002	0	0	0.182082406300849	0.0372374162636259	0.11279948380687	0.0107645566040676	0	0	0.067113839194578	0.0266648778498659	0	0	0.0350464599754452	1.08117697528932
TCGA-HU-8602-01A-11R-2402-13	0	0.0258288660946325	0	0	0	0.254445801792146	0.0511202968159108	0.0258250977133647	0	0	0.0354922296953316	0.00568983808676678	0	0.263757294963876	0.128374952149552	0.0821020454836994	0.00741542329782841	0	0	0.0999726693476673	0	0.0199754845592247	0	0.272687438722961	0.987820596166488
TCGA-CG-5717-01A-11R-1602-13	0.0779350414249583	0	0	0.111032033560208	0	0.191512343181442	0.0191858703013761	0.0197390363619183	0.109105511293511	0	0.0268473958831613	0	0.0198483930084546	0.0645055876707877	0.11829034780752	0.0658445383643716	0.038864285963998	0.0194532678598213	0.110012274919753	0	0	0.00782407239871828	0	0.157564379792663	1.02459541537379
TCGA-B7-A5TI-01A-11R-A31P-31	0.0906762125361292	0	0.0834701811635601	0.116158757020054	0	0.184426668583449	0.0595382565160921	0.0308897027439883	0.0339302155899661	0	0	0.0115794781750327	0.00691948471711727	0.0970044120431836	0.10652863517943	0.142922656318587	0.00991607712246144	0	0.0260392622909478	0	0	0	0	0.111783771163552	1.03748338563618
TCGA-FP-A8CX-01A-11R-A36D-31	0.0156395798393378	0	0.170280625678793	0.0819454739245911	0	0.206678879119664	0	0.0112201246541424	0.124593848542777	0	0	0.036279324656964	0	0.158271754404411	0.0531725492943648	0.0961968977020531	0.01128871588748	0	0.030141993642907	0	0	0.004290232652516	0	0.160381621796357	1.01685184453941
TCGA-CG-5718-01A-11R-1602-13	0.00328258595304039	0	0.0978721650952595	0.0664598461764457	0	0.146996371403293	0	0	0.113828547831793	0	0.0296508963330017	0	0	0.159213612796954	0.0715145108121611	0.0829748359990417	0.00951315517239268	0	0	0.135968861821787	0	0.0827246106048297	0	0.259452021133211	0.981317308122768
TCGA-RD-A8N4-01A-21R-A36D-31	0.0578458939034648	0	0.0394529544847909	0.0963236914606378	0	0.310036404580857	0	0	0.0275127982427297	0.0429080898757615	0	0.0271518385181444	0.0139984317390632	0	0.12152711110569	0.167635253151508	0	0	0.0893613492192284	0	0.00624618371812509	0	0	0.251214520437876	0.988117198804827
TCGA-KB-A93J-01A-11R-A39E-31	0.0386365916999497	0	0.0356815397184953	0.0821730681941889	0	0.126954849658377	0.0130286432925009	0.0253536712662818	0.0908757457737141	0	0.00197677482982454	0.0305477449504933	0	0.164460732907222	0.125590606077796	0.205284596181321	0.025640533107779	0	0.0337949023420572	0	0	0	0	0.449208084114194	0.892563586102434
TCGA-HU-8249-01A-11R-A36D-31	0.0852545375349648	0	0.00840520002549896	0.0864607342156936	0	0.140860101717177	0.0774954844978768	0.0233563461292625	0.065825153730936	0	0	0.0611920243215078	0	0.158428828667636	0.0327769240813578	0.0478956948676877	0	0.0194098582067977	0	0.189870657684937	0	0.0027684543186668	0	0.16149011125789	1.03777029396159
TCGA-D7-8574-01A-13R-2343-13	0.0177123918350982	0.324208123848023	0.0147594939216935	0.187986361854951	0	0.119083036933336	0.0154778210279294	0.012777194373453	0.0964437142273523	0	0	0.0470780503868383	0.012241048854044	0.0338714192358026	0.0142988599932884	0.0754802175331018	0	0.000347595566101095	0.0282346704089862	0	0	0	0	0.420338350949754	0.907876330238115
TCGA-CD-8525-01A-11R-2343-13	0.103117397954922	0	0.0958605203138826	0.206927655367334	0	0.0127309190977696	0.0463853472722888	0.0411224801061656	0.048475832721427	0	0.0169215692047249	0.00825814461883301	0	0.218818907080337	0.104560453821428	0.0821245479533804	0	0	0.00236359488684861	0	0	0.0123326296006587	0	0.385260257191444	0.923554390299265
TCGA-BR-8060-01A-11R-2343-13	0.00106541851526615	0	0.13961075222313	0.0195741797258795	0	0.190850284866331	0.00614711880299775	0.0164342594756069	0.00680623317384304	0	0	0.0829219226346395	0	0.184202330334845	0.0874336169160414	0.138662267638158	0.0381622278889482	0.00209775781066693	0	0.0684108603969698	0.00231758181780504	0.0153031877788714	0	0.318533016309415	0.954960298058103
TCGA-CD-8530-01A-11R-2343-13	0.0801968353631841	0	0	0.127510691138542	0	0.203523790040433	0	0.00122491292784488	0.11557461080877	0	0	0.00863931538697378	0.00792137285171647	0.0336750365594033	0.0264171186974264	0.15018685803044	0.0945736115219553	0.0244201732098206	0.0395343126742709	0.0861086745408295	0	0.000492686248389002	0	0.292190139558481	0.96421540418751
TCGA-HU-8604-01A-11R-2402-13	0.0050712909941555	0	0.0599477269177419	0.125599940714156	0	0.103304806540228	0.183189128828571	0.0263024128246719	0.0171037044778878	0	0.0717264367097017	0	0	0.261233648848197	0.0649943074513647	0.0656528242535767	0.00370749992047595	0	0	0.012166271519272	0	0	0	0.246903433940106	0.990640430088598
TCGA-MX-A5UG-01A-21R-A31P-31	0.0953174394551659	0.108761629477068	0.040457088273545	0.0401912492197724	0	0.362756114263608	0.0156949625865299	0	0.0627868920523006	0	0	0.00743456353823928	0.00960650723989005	0.0628745285981802	0.0413404482749464	0.064916690367674	0	0.0145608554834969	0.0509274705371839	0	0	0.0223735606323997	0	0.281438038700992	0.970256321122339
TCGA-CG-4475-01A-01R-1157-13	0.0418354372877089	0	0.0165897501871057	0	0	0.271850074632344	0	0	0	0	0.0376604885062122	0	0.00401170166924191	0.118244537687929	0.00350529864920173	0.0958366198294649	0	0.0520677037080267	0	0.219555574380158	0.0639826014878701	0.0748602119747364	0	0.175966022313017	1.02930299002901
TCGA-IN-8462-01A-11R-2343-13	0.000832042575865254	0.0244137746612387	0.034239523265188	0.0691016372940555	0	0.147355836832913	0	0	0.134988676462017	0	0	0.0463587236489304	0.0055482189536428	0.0659335280944069	0.148435915239829	0.110805079785453	0.0866852712992292	0	0.125301771887232	0	0	0	0	0.101493865890107	1.04919972282127
TCGA-BR-8690-01A-11R-2402-13	0.00432249072997093	0	0.0753102964732388	0.254913244947005	0	0.053731004212987	0.0934670061106772	0.0103902729267988	0.0844396826669064	0	0	0.036436093051922	0.00801081720238432	0.116871163118602	0.0714402296396784	0.131744815664161	0.0101974142314981	0.000775256648189974	0.0479502123759796	0	0	0	0	0.353789319997915	0.937766368749766
TCGA-BR-4370-01A-01R-1157-13	0.0503379980319211	0	0.052064198479519	0.0162694177021449	0	0.268258058679527	0.0685887628792156	0	0.00150107686823188	0	0.0188408773751684	0	0	0.0929708752559197	0.0662275639502837	0.157247318878064	0	0	0	0.092806314009305	0.0291169540993047	0.0857705837913948	0	0.397214060096982	0.917041717216807
TCGA-D7-A6EV-01A-11R-A31P-31	0.068197738322968	0	0.0391537273949055	0.0281818167222264	0	0.322007379474477	0.0265194935391772	0.0449052518047739	0.052258234153054	0	0.011004507204622	0.0133163677049487	0.00119470614684166	0.151893286666937	0.0296865101949871	0.0948047636953132	0.0181100439967647	0.0258521738013526	0	0.0612743504362027	0	0.0116396487404482	0	0.0165530383398059	1.08161576816447
TCGA-BR-7715-01A-11R-2055-13	0.0524894479346499	0	0	0.0442530047602637	0	0.178305486995418	0.0142094598955448	0.0301589087900855	0.021381891860022	0	0.00677559891914094	0	0	0.476867661351678	0.0576545235818294	0.0984936632908262	0	0	0.0194103526205416	0	0	0	0	0.227576815818021	1.03424582779796
TCGA-BR-A4J9-01A-12R-A251-31	0.05524433926479	0.107582895521869	0.127330628945811	0.0624274679870759	0	0.253155109947926	0	0.0260845133489699	0.0802022235066333	0.0303839424925043	0	0.0204539330769964	0	0.0256387381281058	0.0679837982335697	0.103084269954477	0	0.0176201894344439	0.0228079501568279	0	0	0	0	0.241307738104916	0.985038483199333
TCGA-BR-A4J6-01A-11R-A251-31	0.046363695735	0	0.390239356645033	0.0906740972768726	0	0.252729514403125	0.0248568780966989	0.000254366383623745	0.025141045566824	0	0	0.0200530158542881	0.00548334596480508	0.00918180910074982	0.00858644597504467	0.0683131356973508	0.0169166575471529	0.0213496929034514	0.0198569428499803	0	0	0	0	0.189245734838845	1.0019950422763
TCGA-BR-8380-01A-11R-2343-13	0.0966220126133743	0	0.0579472461566804	0.10505870130805	0	0.182636225127209	0.000262202098612517	0.0399255266485565	0.0402385081749096	0	0	0.0144160938295167	0.0231670491843587	0.0968906275615016	0.065614980382765	0.132425771366548	0.042093333009033	0	0.102701722538885	0	0	0	0	0.122850389611518	1.02678608454251
TCGA-BR-6563-01A-13R-2055-13	0.11126621214882	0	0.125626280089016	0.235972485591679	0	0.0743001277048558	0.014535008729432	0.019126116478003	0.0686456595773943	0	0	0.0176859841189443	0.0127298827642728	0.0776028360936579	0.053075013471171	0.0774976185341525	0.057925040356845	0	0.0540117343417561	0	0	0	0	0.381299377395434	0.923819798853668
TCGA-CD-5798-01A-11R-1602-13	0.000526315347050283	0	0	0.108569083559721	0	0.231328317244433	0	0	0.0657230846091868	0	0	0.0633947282971278	0.0542397264998943	0.0542426195080235	0.0360927118867226	0.260489202829562	0.0457818983911053	0.0209299638862871	0.0180929711936942	0.0403729296366949	0	0.000216447110496269	0	0.275737448336162	0.975848461403096
TCGA-RD-A7C1-01A-11R-A32D-31	0.0231725967786584	0	0.0132832276153971	0.210082550847597	0	0.0770000596056019	0.0857696552111344	0.0313645726549028	0.0428660405692208	0	0	0.02256099753156	0	0.0625153974197723	0.0793521723047298	0.157017895139867	0.013480518317675	0.00255113973368225	0	0.117515921546747	0	0.0614672547234542	0	0.397186747669595	0.918385407934716
TCGA-D7-6519-01A-11R-1802-13	0.0303706010539457	0	0	0.22300461876552	0	0.159409034709103	0	0.038529515347405	0.125474605970197	0	0	0.0659513027973608	0.0163366623381182	0.00721681809388139	0.0392456981000467	0.185460538231582	0.0198123407119463	0	0.0891882638808936	0	0	0	0	0.132931526460279	1.04616481429244
TCGA-VQ-A91N-01A-11R-A414-31	0.0852375126832484	0	0.165489752334038	0.0972413157163103	0	0.259536261570434	0.0353685008810799	0.0417926565083402	0.0758732834951956	0	0.0159985621537801	0	0	0.052008175011553	0.0402365106237306	0.0384908600096505	0.0491584497314634	0.0206420501146003	0.014957087771683	0	0.00796902139489276	0	0	0.0687630273144465	1.05195164230586
TCGA-CG-4306-01A-01R-1157-13	0.00532809823129902	0	0.0314611431899145	0.0378370191544091	0	0.268842747772346	0.0552512329476991	0.0216998110228882	0.00663082309288499	0	0.0613265904162806	0	0.00545672971118228	0.109897348408156	0.0289923604649174	0.101628985532143	0.0118922459491651	0.0129464744404563	0	0.184931351047086	0	0.0558770386191726	0	0.256816375944	0.986666006085157
TCGA-VQ-A8P2-01A-11R-A36D-31	0.0620458522626496	0	0.0260467798841662	0.0725978450708934	0	0.297699922194837	0.0592008626251406	0.0211919769654727	0.0638159870019568	0	0.0550667931527093	0	0	0.126165705679538	0.0350839664626943	0.148526830411346	0.00531754338508894	0	0	0.0272399349035069	0	0	0	0.0562084066816834	1.06949627493442
TCGA-D7-6521-01A-11R-1802-13	0.0355401081081342	0.0315187250676785	0.0506593254417956	0.145345462586226	0	0.1240507270904	0.00261505596893578	0.018698719821658	0.117452101398086	0	0.00721416012719303	0	0.0179269588693336	0.17464476354399	0.0654664815693709	0.161637186190116	0.0292849547001238	0	0.00901940348864459	0.00229884992398136	0.00216775069343177	0.00445926541090057	0	0.266573080260432	0.976883497737661
TCGA-VQ-A8E7-01B-11R-A414-31	0.0507442536632075	0	0.0351432370156318	0.0425457865639164	0	0.299990687168655	0.0270816531602883	0.0135220594027178	0.0200535526980884	0	0.0725648508797354	0	0	0.154883950759528	0.0825458776802743	0.123112936169419	0.00587301424291544	0.000733172253196918	0.0377147351853534	0.0165658760733378	0	0.0169243570837343	0	0.0696579356149071	1.06107662322467
TCGA-D7-6815-01A-11R-1884-13	0.056024494704703	0	0.0674111161641795	0.0455844085413426	0	0.16233339815819	0.0280744953636495	0.00952826298747231	0.101244514927666	0	0.034908625619435	0	0	0.332815654906267	0.0307596559179263	0.113531133848082	0	0.00328101537644561	0	0.00636190830694928	0	0.00814131517769204	0	0.132816719289412	1.04826455141376
TCGA-BR-4280-01A-01R-1131-13	0.0339993960412245	0	0.0696738792441474	0.105346097955557	0	0.177385301232945	0.153364103039161	0.0156555219842032	0.008713901104071	0	0.0199720308071257	0	0.0070706340013753	0.0693721155967987	0.0758729970808016	0.178615100089094	0.0132056390576473	0	0	0.0524504941941999	0.0193027885716482	0	0	0.160905449495524	1.01505933949512
TCGA-VQ-AA6F-01A-31R-A414-31	0.0937525503872173	0.0565176508296776	0.158445721217887	0.0922313532484348	0	0.157655374522953	0	0.0297151438418486	0.0781225279832817	0	0	0.0465702515725536	0	0.0614387578953426	0.125006764653594	0.028284484959423	0	0.00561025507155243	0.0666491638162333	0	0	0	0	0.123948043726558	1.03498403495355
TCGA-BR-7707-01A-11R-2055-13	0.000682671190647171	0	0.0331037442041459	0.112880065744366	0	0.18680452896365	0.0391446107912751	0.0747636042491392	0.0141324239651484	0	0.0120414003429294	0.0536437177758036	0	0.121498509020401	0.0955833588902603	0.112980670767619	0	0.0264547583555868	0	0.102015391149312	0	0.0142705445897159	0	0.250717408088369	0.991458928566434
TCGA-BR-A4CR-01A-11R-A24K-31	0.115175338285368	0	0	0.0382955235386001	0	0.250819184692373	0	0.0102964782707925	0.0790399057642333	0	0.0349843229972124	0	0	0.104429139116097	0.0121073242344557	0.159256991067862	0	0.0765678053388488	0	0.0865930886292632	0.0234075123591262	0.00902738570576875	0	-0.0205053509607286	1.09363355759966
TCGA-BR-A4CS-01A-11R-A24K-31	0.0200602617717234	0	0.0272402855313888	0.0175298873500783	0	0.256165375629285	0.01402492463811	0	0.0151941361529223	0	0.00132252071461497	0	0.0493223835278807	0.158060881163829	0.0420622663995308	0.0453663992278731	0	0.101653755038326	0	0.153105372826961	0	0.0988915500274771	0	0.208098985691392	1.0109778318495
TCGA-BR-8381-01A-11R-2402-13	0.0231673668474677	0	0.111185442464529	0.204363594342229	0	0.15519661087544	0.0496658528144452	0.0619928821337054	0.0760650684330505	0	0	0.0365968359918167	0.0110039442487953	0.0807770972177863	0.0713232558467031	0.0924312367011329	0.00446174047175993	0.00271142052453531	0.0190576510866031	0	0	0	0	0.388704059524727	0.922061148187587
TCGA-BR-6710-01A-11R-1884-13	0	0	0.27976307727999	0.19230725355513	0	0.191744999385935	0	0	0.0877203328635093	0	0	0.0191505553611578	0.0152256987397698	0	0.0228271137718917	0.0368779048694389	0	0.00402087580169362	0.150362188371485	0	0	0	0	0.196877487972726	1.00428687941947
TCGA-IN-A6RI-01A-11R-A32D-31	0.0070638078769312	0	0	0.0300021536622712	0	0.239451708150734	0	0.0320003875729246	0.172870399546974	0	0.0295023845285715	0	0	0.17004803677616	0	0.127101152765242	0.000426947283057964	0.0316074034572817	0	0.139929911459364	0	0.0199957069204877	0	0.138833544998243	1.04375807347125
TCGA-3M-AB47-01A-22R-A414-31	0.060929040703572	0.00136788141628533	0.137987122693859	0.0664277226680629	0	0.374506810763929	0.00968771482987899	0	0.0847236648817684	0	0.0191034973934424	0	0	0.0724722296203739	0.0204308287679949	0.117960819097426	0.0110645792311677	0.0083465342664468	0	0.0149915536657926	0	0	0	0.167248746917068	1.01987532690214
TCGA-BR-6458-01A-11R-1802-13	0.0271456809946388	0	0.0139544300680759	0.150143090024868	0	0.177176365126669	0.0372250268275886	0.0470317032058432	0.067023091324159	0	0.00772215092142788	0.000362029215298943	0.00393669008708875	0.129164432743446	0.106911759360042	0.129216675443991	0.087588359039236	0	0.0153985156176267	0	0	0	0	0.27419100706571	0.976097558702421
TCGA-VQ-A922-01A-11R-A414-31	0.127071657866088	0	0.0238666875871248	0.0115560093930599	0	0.26686455602698	0	0.0759731310859191	0.0431425273035841	0	0.0243259018696081	0	0	0.166731537049171	0.132825122241376	0.0788577349163467	0	0	0	0.0487851346607428	0	0	0	0.0660650951192367	1.07161120109112
TCGA-HU-8610-01A-22R-2402-13	0.041249179235243	0	0	0	0	0.134701028833544	0.0196191987137131	0.0507774282894093	0.0764910102383261	0	0.0385871778675914	0	0	0.349890976101337	0	0.0417945771282389	0	0.0981052020079032	0	0.136699724684548	0.000183903804244665	0.0119005930959023	0	0.393395038667169	0.92674895149966
TCGA-IN-A6RN-01A-12R-A33Y-31	0.0443170929760676	0	0.0998183629040696	0.0435362237674354	0	0.309304780609777	0	0.0194271858207237	0.0679541095330217	0	0	0.0671115536959277	0.0035045345057928	0.0970862968460501	0.0596499310788503	0.0963787697597509	0	0	0	0.0919111585025328	0	0	0	0.0234730821157536	1.08223744896171
TCGA-BR-A44T-01A-32R-A24K-31	0.266688841711914	0.214601805096485	0	0.111657537927287	0	0.106153649098565	0.0109057885282095	0.0157202088313469	0.076875784504131	0	0	0.0361913595137426	0.00526602443226591	0.0616981730602522	0.0377236275053546	0.0311980154325606	0	0	0.0253191843578855	0	0	0	0	0.426166971404416	0.906677514229173
TCGA-CG-5720-01A-11R-1602-13	0.00797146410368158	0.0021820426925271	0.0305629532865575	0.0893699932036905	0	0.187059336006245	0.0199766529697164	0.00639150070242566	0.072255586113333	0	0.0296867840785641	0	0.0209640164030309	0.21911622913367	0.0596218212455079	0.106173535218513	0	0	0	0.0742148293149223	0.00548247810866234	0.0689707774189526	0	0.236336903656654	0.995575222304493
TCGA-VQ-A8E0-01A-11R-A414-31	0.0511034838004608	0	0	0.0172650518587458	0	0.292675237742902	0	0.00212460907369451	0.0754628426147944	0	0	0.0254623554917547	0	0.210609988846533	0.0271029591720102	0.132441139295822	3.77205397014994e-06	0.0146975040019315	0	0.109831441973816	0	0.0412196140735636	0	0.0696438229613583	1.07374366717947
TCGA-VQ-A8E2-01A-11R-A36D-31	0.0607925507810786	0	0.0064706795663474	0.136443211620382	0	0.177534360245525	0.085533108563163	0.0708017306201341	0.0453422933068639	0	0.00541851126057464	0.0183005927603079	0	0.295037711958736	0.0480263014236606	0.0361051588083428	0	0	0.014193789084884	0	0	0	0	0.183828159649655	1.02541659121237
TCGA-D7-6525-01A-11R-1802-13	0.0560937635148866	0	0.00639035355062544	0.0658373378133165	0	0.162115200034513	0.0446058613521353	0	0.0945885516564849	0	0.0373952239300704	0.0140412859745495	0.00114114307948107	0.157444430305919	0.0319707222572691	0.250096291615013	0	0.0197263799836744	0.0398330663483336	0	0	0.0187203885837287	0	0.199276208480015	1.00697034406099
TCGA-CD-5804-01A-12R-2055-13	0.0152729592753292	0	0.0140770669019353	0.105392380973628	0	0.211846314519106	0.0036228308018165	0.00639954326082965	0.0506989656696298	0	0.0115889075691209	0	0.00910369810369146	0.299442468737791	0.0991687578570738	0.118870164736068	0	0	0	0.0214333258003419	0	0.0330826157936398	0	0.277597567965597	0.986306871089362
TCGA-B7-5818-01A-11R-1602-13	0.0266865041601203	0	0	0.147137462543118	0	0.106927243257587	0.119441741563619	0.0241066613964495	0.0339949184970242	0	0	0.0754900857077455	0.0162747364727064	0.143997001541214	0.0882484467216436	0.147456248093346	0.0202426516550181	0	0.0469980866671078	0	0	0.00299821172330066	0	0.25956965345052	0.983458010403783
TCGA-FP-7829-01A-11R-2055-13	0.0168779781358826	0	0	0	0	0.21978290075395	0	0.0267274326712793	0.0776146553010492	0	0.030169623008417	0	0	0.384393783782345	0.00290818234689669	0.146384788869835	0.0161678450632734	0	0	0.0789728100670717	0	0	0	0.187333142588722	1.04450448078573
TCGA-BR-6709-01A-11R-1884-13	0.00548421137213626	0	0.061675455385253	0.239249963265997	0	0.134886127477931	0.0692401611318687	0.0194707199136271	0.0735553038757426	0	0.00900313748380731	0	0.00473290443414606	0.119804027092629	0.073476707101943	0.185803529554958	0	0.00317454468189316	0.000443207228067076	0	0	0	0	0.423413492259764	0.905600880855547
TCGA-IN-8663-01A-11R-2402-13	0	0	0.00866457009964088	0.113704202131703	0	0.082421965304443	0.0553559983550615	0.0637989624316618	0.0420350304496814	0	0	0.0275360388070687	0	0.306969537330113	0.0709001135128317	0.171815632327932	0.00738280553611903	0.00757363908483575	0.0418415046289083	0	0	0	0	0.0262067617732227	1.10231041230902
TCGA-BR-7704-01A-11R-2055-13	0.0189672115539315	0	0.0601775801654716	0.183244110269789	0	0.187943410918635	0.0568716401591555	0.0437159952303009	0.103927418201093	0	0	0.0572937642784412	0	0.0743945734846977	0.0976682033979073	0.0817467538682134	0.0230790393502965	0	0.0109702991220678	0	0	0	0	0.367187203949983	0.935452532106137
TCGA-CD-8535-01A-11R-2343-13	0.0565886755506833	0	0	0.0744366588530793	0	0.0239621741950606	0	0.0605151098994464	0.0693691067466135	0	0	0.0201460533062974	0	0.522606867739942	0.0721017987397528	0.0696575899120742	0	0	0.0306159650570507	0	0	0	0	0.220017893434837	1.04671708099573
TCGA-BR-8365-01A-21R-2343-13	0.084316087169813	0	0.0818808753385804	0.140489488255979	0	0.288824443411672	0.00335355057499405	0.0168472032822616	0.0401025351263684	0	0	0.0289495345357787	0.0280237929437537	0	0.0605125958567051	0.131970709454434	0.0240334572464292	0.00842355360815268	0.0622721731950782	0	0	0	0	0.199977389898769	1.00428988555571
TCGA-BR-8080-01A-11R-2343-13	0.0108184523418176	0.0528086853850385	0.0723878152144902	0.152341753211338	0	0.209336083147217	0	0.00238014142010384	0.10546404149389	0	0	0.0279550661876627	0.00952888016803042	0.0830861365689476	0.0660599089685143	0.0962701988536099	0.0431818008942862	0	0	0.0371828023835999	0.0272444004913125	0.00395383327014074	0	0.258896962951918	0.978979258421235
TCGA-BR-4187-01A-01R-1131-13	0.0320111999683594	0	0.00396865876880114	0.0410855181810013	0	0.179849973848867	0.0197327171650858	0	0.0223672924581116	0.0673738173310524	0	0	0.0099108415461375	0	0.019652385523048	0.26509421997018	0.00372728324066171	0.010531718266143	0.215812023396474	0	0.0527517641855133	0.0561305861505643	0	0.489140708133727	0.874131355654429
TCGA-BR-4361-01A-01R-1157-13	0.0285829185519	0	0.011487358680606	0.102256004623654	0	0.166020738791041	0.11026820885759	0.0348822486219005	0.023928405242098	0.0498278279293418	0	0	0	0.0676879829281164	0.11532000925329	0.239565829656428	0.0222943514401211	0	0.00862000537163507	0	0.01777471219589	0.00148339785638768	0	0.330057771966126	0.949897955724769
TCGA-MX-A663-01A-11R-A31P-31	0.0959002794181886	0	0	0.0731504543699165	0	0.226745224762489	0	0.0361872761013492	0.0604870530324295	0	0	0.0184524854280752	0.00526040202782878	0.160258208011815	0.0853345694394401	0.111329073144178	0.00761056533407496	0	0	0.119284408930215	0	0	0	0.116563178459943	1.04932683936741
TCGA-MX-A666-01A-11R-A31P-31	0.348458251172051	0	0.0629404558336419	0.0373206607568492	0	0.220040155197704	0	0	0.121377094849042	0	0.0103086921156562	0.0248523784240332	0.00173729287700985	0.0765461941025151	0.00517435661365042	0.021159897116594	0	0.0073637439968529	0.0593689658649157	0	0	0.00335186107948427	0	0.20101799830666	1.01313767027899
TCGA-BR-8591-01A-11R-2402-13	0.0591500671172563	0	0.0650848501434927	0.0029798210378676	0	0.248868844553682	0.0648072536131731	0.0181520807729462	0.013460544824338	0	0	0.0608224142736987	0	0.20178114511199	0.0856686173165638	0.127118900742786	0.000508949390142387	0	0.0515965111020627	0	0	0	0	0.236608866914525	0.989509609174778
TCGA-IN-A7NU-01A-22R-A354-31	0	0.00586692804434507	0.059788594945849	0.100831032586416	0	0.16033970950423	0.0693358025899442	0.00194612604894954	0.159989083783355	0	0.00667817872133389	0.00390992349012334	0.00747668193972024	0.0765873807202097	0.0941357147073488	0.164767996866904	0.0283582073334955	0.0172408834923764	0.025091754457263	0	0	0.0176560007681367	0	0.0428859023319902	1.06744637034074
TCGA-BR-6707-01A-11R-1884-13	0.0256792728205347	0	0.0254961730047932	0.357390301149692	0	0.0572240929559596	0.100676677443216	0.0262939122788938	0.0753398343080172	0	0	0.0205507240142946	0	0.118716397039371	0.0908545040357282	0.0829253035166188	0.00963516615694224	0	0.00921764127593858	0	0	0	0	0.418890204750819	0.910193608739489
TCGA-VQ-A8PU-01A-12R-A414-31	0.0303480899491454	0	0.00459434729053228	0.0189585180321443	0	0.472101636043088	0	0	0.049220606126882	0	0	0.0552681173547705	0	0.118233260326799	0.0197521621755379	0.0849005090727259	0.0345084183210106	0.00431627253264501	0.0520402465641384	0	0	0.0557578162105813	0	0.00149178992381515	1.10384217229176
TCGA-VQ-A8DV-01A-12R-A36D-31	0.0858366744881812	0	0.0127604690630025	0.110263734847882	0	0.185619583986078	0	0.0328522925296141	0.0163650168641809	0	0	0.00559338393706763	0.00781523336378962	0.269788209827977	0.0921831272399768	0.066361868033968	0	0.0184013800093053	0.0410400719086495	0.0139720785845053	0	0.0411468753158221	0	0.0575484501486869	1.07857159548056
TCGA-FP-7735-01A-11R-2055-13	0.024640380700762	0.03547759485804	0.0493349856356179	0.131098335702781	0	0.115795450270634	0	0.0238236839920704	0.168653657554602	0	0	0.0388701842382672	0.00237390902685292	0.150449582413089	0.0722549329726294	0.160300821207723	0	0	0.0269264814269302	0	0	0	0	0.213598434001998	1.00158508184644
TCGA-CG-4444-01A-01R-1157-13	0.081186533829834	0	0.0338652866237944	0.0402839436867841	0	0.295582328007642	0.036833768285643	0.00318755476310181	0.0414233106941529	0	0.00222133788721932	0	0.00804356908037941	0.0499670277355805	0.0505860248807841	0.208851396486835	0.0175353303671687	0.00523729921832831	0	0.0917463645298865	0	0.0334489239228653	0	0.243573665933756	0.984009849587607
TCGA-CD-A486-01A-11R-A24K-31	0.0357825034710448	0	0.0524152063910618	0.0349043873894362	0	0.0540064657345608	0	0.0283924239478046	0.0809232632193501	0	0	0.014712245249783	0	0.463865611556977	0.034637571870871	0.167144122958203	0	0	0	0.0321448555316117	0	0.00107134267929554	0	0.239787517669267	1.02940444677776
TCGA-CG-4436-01A-01R-1157-13	0.0574488951065176	0	0.00708394107859677	0	0	0.176975244519901	0.139589900260814	0	0	0	0.00300999984565022	0	0	0.134868924173976	0.0600066359497011	0.0867501990145356	0	0	0	0.156751818013651	0.0184560019647171	0.15905844007194	0	0.050396862819658	1.08458665297517
TCGA-F1-6177-01A-11R-1802-13	0.00370382107422565	0	0	0.0509009976717964	0	0.230696461493296	0.0413282423624943	0.0388519293005896	0.0348611217961991	0	0.0299923383823908	0.00189721563403454	0	0.199638956784225	0.0624787133598683	0.113840280179948	0	0	0	0.191809921960933	0	0	0	0.0965258750420259	1.07185933746859
TCGA-CG-5725-01A-11R-1602-13	0.0746924590728509	0	0.0834842600500622	0.24035931005572	0	0.0292194482412218	0.00989937167313785	0.0260415120364017	0.0806421994440536	0	0	0.0203314036714872	0	0.241678846164645	0.0718135863018524	0.0903311361682251	0	0	0	0.0315064671203418	0	0	0	0.11751919739806	1.04721813088972
TCGA-ZA-A8F6-01A-23R-A36D-31	0.0261272329212509	0	0	0.0259005896572679	0	0.0916525023608844	0	0.00169922970736132	0.0276064299627461	0	0	0.0218439968111603	0	0.511624479709627	0.0162652383445034	0.17600050731517	0	0	0.101279793210029	0	0	0	0	0.418247995161892	0.931260848236283
TCGA-D7-A4YU-01A-21R-A251-31	0.0364469758675176	0	0.119694185179956	0.0586884131204973	0	0.256582482333577	0.0732670082784105	0.0211829120407897	0.0262149055464174	0	0.0207137595297105	0	0	0.0550271901383396	0.155402026609848	0.136705438572703	0.00173151454839159	0	0.0337936134286969	0	0	0.0045495748051455	0	0.525673960078508	0.85467880308832
TCGA-CD-5813-01A-11R-1602-13	0.0906711614927335	0	0.0568480781475282	0.184836189522805	0	0.0960666009684083	0.00784092339164909	0.0483870749106884	0.0679977372139759	0.00666943042866579	0	0.0549991694469037	0.02808381493233	0.0550322410355006	0.0863055125580359	0.126414663489277	0.0614945538333369	0	0.0283528486281615	0	0	0	0	0.399878004856157	0.915953949293356
TCGA-RD-A7BW-01A-11R-A32D-31	0.0702619407852285	0	0	0.314903862866831	0	0.171851023672745	0.00632183586137121	0.0477964565418686	0.0399731718467705	0	0	0.086833603579621	0.0156380568836786	0	0.0791400298422403	0.107706985352564	0.00607231603514083	0	0.0498812503435136	0	0.00121274781641885	0.00240671857200869	0	0.429120032511535	0.90794041576611
TCGA-VQ-A8PM-01A-21R-A414-31	0.0142426512400141	0.0640075295834381	0.258292136342786	0.0737100467964847	0	0.208735859480491	0.0119302582656342	0.0457174764759774	0.065758771475039	0	0	0.0123369212857075	5.27858685491428e-05	0.0743741531057419	0.0258570153603215	0.0376657474071413	0.0424744775591042	0.0207550896327239	0.0440890801208457	0	0	0	0	0.217662443162295	0.98768406234653
TCGA-R5-A805-01A-11R-A36D-31	0.0105679479945417	0	0.0296009566968652	0.0474149853368663	0	0.117140700926273	0	0.00455054724835273	0.0580781779809052	0	0	0.0378727982793368	0.0169727586723554	0.132154822582331	0.0214895976898039	0.121636760999324	0	0.0661952436268273	0	0.105463717361024	0	0.230860984605192	0	0.32044105718845	0.965610554561505
TCGA-CG-4443-01A-01R-1157-13	0.0613596290418127	0	0.0100140279483547	0	0	0.229318185594969	0.00692272407925636	0.0263344031002025	0.0621010119506121	0	0.0495912666669968	0	0.0173258033614379	0.13475210047039	0	0.348204207203634	0	0	0	0.0540766405823346	0	0	0	0.101877959243368	1.0572802000724
TCGA-VQ-A8PD-01A-11R-A414-31	0.0584565531367028	0.104459840727092	0.0858608446068948	0.12517099726244	0	0.279573801337773	0.0466843251386118	0	0.0555147972031456	0	0.0447549207895367	0	0.00120418823183151	0.0572256540560743	0.0567383025840935	0.0358971975961825	0.0236232465188752	0.00468800090079919	0.00211261018696604	0.00614900613261389	0	0.0118857135903674	0	0.333602594491928	0.947562416901034
TCGA-FP-8099-01A-11R-2343-13	0.0254505629138095	0	0.0602057956778762	0.0174009463520474	0	0.206949839927165	0	0.00665467870322629	0.0611849081032292	0	0	0.0533695477272855	0	0.240416892536959	0.106455200872124	0.148725256482839	0	0	0.0731863707034387	0	0	0	0	0.151218229758826	1.03381134065723
TCGA-CD-8526-01A-11R-2343-13	0.123972244971417	0	0.0725031284639737	0.0239071025858341	0	0.253702397075746	0.0168367966963487	0.0266244857837729	0.0715764897317162	0	0.00144403570673188	0.0209315788752611	0	0.155053559669425	0.0520611606550412	0.101632090145013	0.0339747015427658	0.0295097429379765	0.0162704851589776	0	0	0	0	0.193263147344749	1.00393358552212
TCGA-HU-8244-01A-11R-2343-13	0.0400357717565372	0	0	0.0539877460193424	0	0.277621151759695	0.07204674541609	0	0.099891294997006	0.0200943617070343	0	0.000151439037457244	0	0.20208418399968	0.0368465776650632	0.160612478711157	0.00244363923289582	0	0	0.0256073334183183	0	0.00857727627972262	0	0.0390732555945301	1.08325947001751
TCGA-FP-A9TM-01A-11R-A39E-31	0.28854400805094	0.22579260163647	0.038792585686814	0.0312049377138506	0	0.202068734730195	0	0.0299431204579627	0.0525850315878745	0	0.0228508689356031	0	0	0.0403222660062675	0.0310235799652117	0.0251563701611923	0	0.00734705280858175	0	0.00436884225903637	0	0	0	0.35354094633483	0.947540447249473
TCGA-CG-4476-01A-01R-1157-13	0.0711949869321767	0	0.014184321812131	0.0565883190300394	0	0.209141296340955	0.032253159908839	0	0.0313933056893505	0.0127439074379012	0	0	0	0.0550079910886675	0.0277985491805471	0.204691335515032	0.0493009100964824	0.00318475332970727	0.189099999969142	0	0.021786642381732	0.0216305212872974	0	0.400364243812193	0.915800347608706
TCGA-SW-A7EA-01A-12R-A354-31	0	0	0.0167640905698485	0.225952585881685	0	0.0914552232436072	0.1198860066143	0.0157259819975089	0.0765188172747199	0	0	0.106064327831082	0.00891623822438217	0.0217171018795941	0.140866342856458	0.0639927290002813	0.0168643682470375	0.0654584726606307	0.0234840010884658	0	0	0.00633371263039838	0	0.199081930262102	1.03621592202696
TCGA-VQ-A8E3-01A-11R-A39E-31	0.075766107215309	0	0.0745586696827429	0.191482727176899	0	0.0100736049000888	0.0998967046335827	0.0451398007868967	0.0864570027351974	0.0597886088714573	0.0856519971930279	0	0	0.018898835390128	0.0520516051598323	0.0665618907340162	0.0183001411992239	0.0796850723831516	0.0302280964393867	0	0	0.00545913549906015	0	0.300813914627426	0.9636816324831
TCGA-HF-7132-01A-11R-2055-13	0.0191206155886384	0.0561371243224881	0.0896667660678555	0.145645886996099	0	0.18802156587882	0.0380325681503914	0.0346409581539859	0.0973907329248089	0	0.000593052026534582	0	0	0.101006719974138	0.0753844343798962	0.0519968418157308	0.0645307273721962	0	0.0239763774369083	0	0.00926512096641474	0.00459050794509335	0	0.312239385197247	0.954413252528684
TCGA-D7-8578-01A-21R-2343-13	0.0864546204520298	0	0.0488563288631481	0.12317132669887	0	0.210842964027682	0	0.0420189606815356	0.0829378689165438	0	0	0.0635835993260472	0.00496417743301298	0.0288866887351679	0.044431872428667	0.182396341327717	0.0173236387286334	0.0114413761569015	0.0480830090752495	0	0	0.00460722714879446	0	0.100928105316331	1.04658622362117
TCGA-D7-A6EX-01A-11R-A31P-31	0.161739696755747	0	0.0436796914673553	0.0868916706707808	0	0.231379569524021	0.0251701526299769	0.0232257978365066	0.143477428080042	0	0	0.0219477321697271	0.00483913458819413	0.0126669665230505	0.0510377536044628	0.0999276916611613	0.0213737878022355	0	0.0726429266867397	0	0	0	0	0.0384776546668442	1.07190879177624
TCGA-HU-A4GQ-01A-11R-A36D-31	0.0690380942346376	0	0.00254300311126708	0.122096232872027	0	0.135741265287012	0.00628524447244619	0.0395537884130398	0.0472610433117176	0	0	0.0342142721488347	0	0.0226042409515755	0.178572690224662	0.155504731061384	0.00328786105841153	0.110057080328946	0.0589706689565344	0	0.00725527603246549	0.00701450753504027	0	0.241737230327724	1.00666745225334
TCGA-BR-8592-01A-11R-2402-13	0.111649180367029	0.0340048794323317	0.0937224092146477	0.11850949298479	0	0.259537509758766	0.0367499770803528	0	0.0426830332544105	0	0	0.0194175504462448	0.0250351556976139	0	0.0290059182019961	0.154003964932342	0.0169413195242436	0	0.0579303898746065	0	0.000809219230624991	0	0	0.23689020800709	0.984644551459367
TCGA-BR-8291-01A-11R-2343-13	0.0356243217303366	0	0.00712120690578178	0.160473200115557	0	0.15531602110344	0.0144354857065635	0	0.0728507157608006	0	0	0.0357684215926212	0.0142403278611771	0.0244639165010631	0.0216636941163928	0.261315922616887	0.0685602642248811	0	0.125388940757168	0	0.00277756100732988	0	0	0.259627460762158	0.977750661736631
TCGA-VQ-A8PJ-01A-11R-A414-31	0.0611380311496218	0	0.0261988998778665	0.0342085474624553	0	0.342897972230271	0	0	0.110706488657086	0	0.0145022644276783	0	0.00617497168939863	0.205167610488416	0.0586748054850237	0.0638522427020395	0	0.0221989643717002	0	0.0525357610201399	0	0.00174344043830269	0	0.00722726050572331	1.09684152748853
TCGA-D7-A6EY-01A-21R-A31P-31	0.0724144166057174	0.0338981558990851	0.0366519383873072	0.110699421602661	0	0.216495143039005	0.0329113984491053	0.0450916618401378	0.0738332037568717	0	0	0.0361538719189491	0	0.0798248433205569	0.106104214490017	0.0795478404592367	0.0147560724361805	0	0.03665044556787	0	0	0.0249673722272999	0	0.34092391612171	0.944234297505152
TCGA-HU-A4HB-01A-12R-A251-31	0.162263137161325	0.144835790105636	0.0358998772754898	0.0834581922710955	0	0.202476483729885	0	0.0335919828106265	0.109350892432714	0	0	0.0135015022729048	0	0.121156666528409	0.0275228514675491	0.0295192222072559	0.00270436854150699	0	0.033719033195603	0	0	0	0	0.391469590772549	0.921320864543485
TCGA-BR-8367-01A-11R-2343-13	0.0729078356689229	0	0.0120499984123487	0.0769018703446876	0	0.335816265569133	0	0.0022196965352822	0	0	0	0.0242484322752734	0.0155019810133262	0.0145292589691664	0.0338791642909887	0.248373069010561	0.0512420395976342	0.00298958376040258	0.109340804552273	0	0	0	0	0.114702714615297	1.03818619964595
TCGA-CD-A4MG-01A-11R-A251-31	0.129733430249754	0	0.0267758405699174	0.0355802354404592	0	0.242038902612757	0	0.0269067584420039	0.0349724051929961	0	0	0.0120627758814697	0	0.145234887071831	0.0770070484417135	0.177992822333303	0.0664703996428668	0	0.00271398420355311	0.003110317522693	0	0.0194001923946833	0	0.222867668505375	0.995684239421898
TCGA-BR-7722-01A-31R-2203-13	0.0200651513414049	0	0.0419302353383277	0.0854901899855825	0	0.255061325565268	0	0	0.0986163253510984	0	0	0.0663068826595954	0.00755516167420494	0.0586298564586618	0.0252570381318113	0.10124996420792	0.0695443229685316	0.00452070677629175	0.165772839541303	0	0	0	0	0.252659121344011	0.981472519520233
TCGA-BR-8366-01A-11R-2343-13	0.0286554674079836	0	0.0422339838762459	0.0997808711787621	0	0.117746884880829	0.111816691681375	0.022643852144475	0.0217059028617775	0.0220567794663112	0	0.0626451698790535	0	0.0829666390518261	0.162297617431768	0.148295085398496	0.0283731131796865	0	0.0487819415614109	0	0	0	0	0.508898499001568	0.86108932548883
TCGA-HU-A4GX-01A-12R-A251-31	0.0134005818260813	0	0.10083974983557	0.391285440614798	0	0	0.191681464834933	0.0369935755960225	0.0229776850847143	0	0	0	0.0019932553389525	0	0.140867821305837	0.0662791924452629	0.0136963809971022	0	0.0186793983711292	0	0	0.00130545374959677	0	0.422134028456057	0.908819861929083
TCGA-D7-A4YX-01A-11R-A251-31	0.0193055202385627	0	0.0184944153836446	0.262212962944558	0	0.055635301048611	0.168020543052455	0.0587845020400724	0.0120172148552619	0.0329908312080988	0.0179198516335356	0	0	0.0149699416437968	0.180646430045043	0.0940117128459618	0.0112537226152721	0.0101057085935895	0.0416078909520963	0	0	0.00202345089944001	0	0.367346807995926	0.940768217210795
TCGA-CD-5800-01A-11R-1602-13	0.104967523046702	0	0.0420688881604702	0.0849391843608443	0	0.191694088206813	0.0203399013307137	0.0295884570435887	0.0494156030754934	0	0.0212082332719796	0	0	0.343458054505599	0.03483430588347	0.0552835710849684	0	0.0203239147530676	0	0.00187827527629108	0	0	0	0.20707721055979	1.01561283515493
TCGA-HU-A4GJ-01A-11R-A251-31	0.15766202874668	0.156953829218289	0.0871766924651986	0.140933317299608	0	0.165551216914625	0.0205049112162116	0.0736074511288701	0.0737232983031474	0	0	0	0	0.0382799062603589	0.00326260031423594	0.0505627541842139	0	0.019772624909975	0	0.0101089132366713	0	0.00190045580191392	0	0.430791084923065	0.902375786321307
TCGA-VQ-A94U-01A-12R-A414-31	0.061709269601297	0	0.0273520455088703	0.0448259946439858	0	0.349168567198051	0	0	0.0535393473047846	0	0	0.0550900068323548	0.0151059933078122	0	0.0461237721699912	0.209414611862296	0.0639029802846874	0	0.0737674112858701	0	0	0	0	0.0665360318572155	1.0588805521105
TCGA-BR-8296-01A-11R-2343-13	0.126812515326087	0.0799588407853109	0.0591938272016256	0.126508691003445	0	0.208935943977688	0.0376293312348416	0	0.110146013404782	0	0	0	0.00232644768551326	0.0633473723608438	0.0520986019341996	0.0546614033037176	0.00251166306031502	0.0335294551279894	0.0416369097612243	0	0	0.000702983832417675	0	0.324303737370938	0.950471612038937
TCGA-HF-7133-01A-11R-2055-13	0.0673067451475015	0	0.0334860443826655	0.0234690664520798	0	0.252118559140051	0.0140399268018342	0.0214992028731955	0.0458562763848534	0	0	0.001126142301183	0	0.208543242688154	0.0477312591886809	0.220430570330899	0	0	0.0265361811254159	0.0132942596268637	0	0.0245625235566219	0	0.320523186257965	0.955131107354478
TCGA-IN-A6RR-01A-12R-A32D-31	0.110042041063325	0	0.182676762730002	0.19372864143893	0	0.187911271593431	0	0.0223035399081679	0.0600459422380349	0	0	0.0139084808211397	0.00229726771278786	0.0138858421380232	0.0762561531281047	0.106880781468662	0	0	0.0300632757593909	0	0	0	0	0.069405024381192	1.05660264106625
TCGA-VQ-A91Z-01A-11R-A414-31	0.0928346021895902	0	0.0128119269362386	0.023003007330916	0	0.150153432606138	0	0.0933324744581181	0.067932961065627	0	0.0497610940234508	0	0	0.370284852739424	0.0365561614538646	0.0643835057165856	0	0	0	0.0389459814800477	0	0	0	0.0527521661930359	1.09320970117818
TCGA-VQ-A8PH-01A-12R-A414-31	0.0454556770764484	0	0.146210046636967	0.14631794503343	0	0.276240913845717	0.019134333846356	0.071202887336997	0.0739251970801249	0	0	0.0556860034402597	0.00766683300292169	0.0546201371292629	0.0402473420623351	0.0104469870386973	0.0307116694525324	0	0.0221340270179511	0	0	0	0	0.0859427283883308	1.06422300500763
TCGA-3M-AB46-01A-11R-A414-31	0.0145699641807085	0	0.00753217214807464	0.0383510539661072	0	0.323087335962596	0	0.0112293043922466	0.0956527034406778	0	0	0.0202638186214004	0	0.30397227425194	0.0748902870381739	0.0666908235253125	0.0121574486226176	0.00896859059086549	0	0.0226342232592798	0	0	0	0.0584539505040032	1.09249474988142
TCGA-VQ-A8DT-01A-11R-A36D-31	0	0	0.0917118647202133	0.109460383550185	0	0.382539844473965	0.104734653415519	0	0.032284743063704	0	0	0.0473243359597977	0.000437028663867469	0.0420777899106812	0.0299137499456553	0.0523257468859874	0.00658098031791977	0.0192226199738594	0.0624068935591121	0	0	0.0189793655595327	0	0.0525113653571166	1.07728600106743
TCGA-BR-8081-01A-11R-2343-13	0.0695970643873808	0	0.0295145950096838	0.110907368899904	0	0.0645340606319208	0.091732289154557	0.0694781072379933	0.084745936947671	0	0	0.0271707143038511	0	0.191557404897764	0.122574998928831	0.10375853262676	0.00496776689265976	0.010380407040269	0	0.0190807530407537	0	0	0	0.456186237513911	0.889010178583358
TCGA-HF-7131-01A-11R-2055-13	0.0309952914760383	0	0.0334841989462877	0	0	0.440385783345413	0	0	0.0324287912925866	0	0.0568917185103042	0	0.00922186275954697	0.0890788785174306	0.0345004344264822	0.0797890334819621	0.0058716130607532	0.0284214731862753	0	0.0933664875898367	0	0.0655644334070829	0	0.122815918063266	1.0438743584668
TCGA-VQ-A8PO-01A-11R-A414-31	0.0710289693199264	0	0.0273913958385356	0.181352885020471	0	0.129753774963445	0.120673740925214	0.0971009590099077	0.0545613156599231	0	0.0567926910694231	0	0.00175042610106239	0.125544708154955	0.0552907643508877	0.048842384503049	0.00992531165797972	0.0127068536418445	0	0.00728381978337542	0	0	0	0.23889501602947	0.993830080914801
TCGA-CD-8528-01A-11R-2343-13	0	0	0.00645858587630185	0.0831121248298207	0	0.225836433574741	0.00941724880902527	0.0190513197272546	0.032991016731702	0	0	0.0440324221995205	0	0.221586709848041	0.0197929232120701	0.240960918337588	0.0259600862296586	0	0	0	0	0.0708002106242761	0	0.0777926455350766	1.07936940508029
TCGA-HU-8238-01A-11R-2343-13	0.0815311807765196	0	0.027498485144515	0.0676348384834323	0	0.140349665650158	0	0.0353989154368963	0.0883450049193183	0	0	0.0317509757396804	0	0.15181009039827	0.0574370654389104	0.082074820193779	0	0.0305936980312918	0.161139744259912	0.030944549695624	0	0.013490965831692	0	0.277540334200876	0.96999116405607
TCGA-BR-8382-01A-11R-2402-13	0	0	0.0635922464851126	0.0524751908820352	0	0.141010463958723	0.108033228346547	0.0242076128328714	0.0352232659703477	0	0.0236068656831948	0.0860351231962721	0	0.132641941708061	0.158820839186882	0.101562191411231	0.0204685934286211	0	0.0182750482956308	0	0	0.0340473886144707	0	0.220965026399702	1.0079486998288
TCGA-HU-A4GH-01A-11R-A24K-31	0.207189691474674	0	0.0924689493056449	0	0	0.232190882269278	0	0	0.0559310571314497	0	0.0174372705677714	0.00184492784003984	0	0.213413948133912	0.0205921046956738	0	0.00599567293711011	0.00925300732985357	0	0.0800021296322616	0	0.0636803586823319	0	0.0407133359020809	1.07014073481096
TCGA-BR-6705-01A-12R-1884-13	0.042261677937363	0.0109959068891613	0.0513397236955633	0.13945849748885	0	0.192140639713434	0.0161150790320777	0.00404467076543824	0.102040963084701	0	0.00287683227424881	0.00173656156037178	0.0168065400679847	0.123468132613855	0.0790597676715596	0.111232815867642	0.0227026513476113	0	0.083719539990139	0	0	0	0	0.217488649811318	0.99474277122266
TCGA-BR-8590-01A-11R-2402-13	0.0581641637461641	0	0.0409031829360406	0.0930106708342482	0	0.260312123363004	0.0179801501120403	0.00744136925663467	0.0719869767207101	0	0	0.00841459663221871	0.00115077667091878	0.0723245949562758	0.0615804420903521	0.214706878437865	0.00583044630600804	0.0165301605923958	0.0696634673451239	0	0	0	0	0.280532615792348	0.968675685741327
TCGA-IP-7968-01A-11R-2203-13	0.0930341685141113	0	0.0101729377009953	0.332516032613911	0	0.0849486091476204	0.0663806494145871	0.0678694411565052	0.0602817027135665	0	0.0131595322327513	0.00460525204071691	0.0113009493404205	0.0655369626296374	0.0728722914057715	0.0720004840324063	0.0191751913995739	0.00655772810603575	0.0194340521174586	0	0	0.000154015433931036	0	0.139323291239195	1.04678062801168
TCGA-VQ-A8P8-01A-11R-A39E-31	0.0897735862048655	0.127423563652261	0.157425174045067	0.0577715198740151	0	0.248832143290276	0	0.0064746818693824	0.0804508485397388	0	0	0.0200471240087174	0.00540337415798086	0.0350099305586304	0.0106104821474885	0.0026732146973086	0.021177116885741	0.0431907830073151	0.0937364570612133	0	0	0	0	0.169420324230775	1.01128729953131
TCGA-VQ-A8PP-01A-21R-A414-31	0.119025215794685	0	0.0111829340829671	0.126497083098224	0	0.167391256924342	0.11929632179671	0.0408430636547367	0.0194786562509973	0	0.0235494579070672	0.0337996694559556	0.0190036018918768	0.0973039509843797	0.10330320828366	0.0924648344312399	0.00289884506065669	0	0.0239619003825023	0	0	0	0	0.105931160455029	1.04796677591251
TCGA-CG-4438-01A-01R-1157-13	0.0100559497470946	0	0	0.115888936289129	0	0.0953284081758964	0.225101197461106	0.0245929733333009	0	0.0399681169311806	0	0.0233449924235173	0.000231609217854025	0.0690776237640463	0.128829217912619	0.165881433570694	0.0183075554073514	0	0.0706017539604438	0	0.0127902318057666	0	0	0.272412808523065	0.97634311250094
TCGA-CG-4462-01A-01R-1157-13	0.0474940704123431	0	0.00441269800664027	0	0	0.194390016477883	0.016214050325786	0	0	0.00416824205066162	0.0575447678377252	0	0.000859986593433118	0.0615496272754029	0.00691630340533446	0.201188834878419	0.0498833022996823	0.0453848520368801	0	0.0691862720749746	0.0435237138885545	0.19728326243628	0	0.287965436410292	0.973917691435993
TCGA-F1-6875-01A-11R-2055-13	0.00652332765915839	0	0	0.046806442882832	0	0.0244796279105438	0	0.107575432219064	0.121255876670103	0	0.0996014309235427	0	0	0.469948239360496	0	0	0	0	0	0.123142651553649	0.000666970820610154	0	0	0.115139296092227	1.09696803831421
TCGA-BR-6566-01A-11R-1802-13	0.00674259238235878	0	0.0427377184960235	0.104575988533913	0	0.19493515774432	0.0274619385729687	0.0153523767778991	0.0808302348992339	0	0	0.0613281093331744	0	0.213598889145307	0.0663671209811931	0.142894129038699	0.0194192184191041	0	0	0.0199394132238905	0	0.00381711245191531	0	0.371342259734076	0.932467073050457
TCGA-D7-6528-01A-11R-1802-13	0.0740633105923807	0	0.00568813826101984	0.011540651881213	0	0.168268604662322	0	0.00940934779856831	0.0565613212557992	0	0.0255939264730487	0.0184591390847128	0	0.306334186192634	0.0678418847462369	0.0529568740620879	0	0	0	0.203282614989977	0	0	0	0.14402119204583	1.06169558021723
TCGA-D7-6818-01A-11R-1884-13	0.0213765589150662	0	0.0260404235642921	0.0232498764798994	0	0.124771668223255	0	0	0.0490052180020047	0	0	0.0323423652449122	0.0239400781506864	0.121167011122396	0.0262649537691979	0.371605164640443	0.0259068132672822	0	0.0596312085324835	0	0.028083671562473	0.0666149885256086	0	0.327815162344595	0.954119433856701
TCGA-CG-5723-01A-11R-1602-13	0	0	0.0587926856705675	0.192542188189731	0	0.0397856061989951	0.213277189562833	0.00746742536615547	0.00070600815979781	0	0	0.023010464692345	0.00359918956422043	0.0481666783132868	0.11848796742987	0.103113624492211	0.00950220582749697	0.0330540752786398	0	0.0766313581410951	0.0357718496396844	0.0360914834730705	0	0.4157075869927	0.909103650853484
TCGA-FP-8631-01A-11R-2402-13	0.111103209523739	0	0.175650459521723	0.00894388332432517	0	0.145531431488047	0	0.0130800048987561	0.0501656083535487	0	0	0.0452068074319944	0	0.101012873086715	0.0194047886279935	0.110823618434891	0	0.142273369259045	0.0684916347572673	0	0	0.00831231129195326	0	0.0541960822212147	1.04737143909517
TCGA-BR-8486-01A-31R-2402-13	0.0397650865033291	0	0.051549465768989	0.000423800749266803	0	0.29456989340907	0.0627884446100212	0.0543593801015554	0.0861060166270103	0	0.0183431923199148	0	0	0.273961613224141	0.0261345641268434	0.0626890639391657	0	0.0131516501641288	0	0.0161578284565646	0	0	0	0.248216409198728	0.991050514797772
TCGA-IN-A6RO-01A-12R-A33Y-31	0.0540238695950533	0	0.0250897651455422	0.0753037612560778	0	0.257032705475165	0.0207078100601198	0.0637147888188998	0.0760796239273291	0	0.0170760433153503	0	0	0.109286786232732	0.141601143952443	0.106366881599184	0.000144462360964941	0.0132148893841127	0.0403574688770269	0	0	0	0	0.0868636551071508	1.06456014735921
TCGA-VQ-A8PF-01A-11R-A414-31	0.0423553790034559	0	0.0863743436687346	0.223079002889911	0	0.0823790820068786	0.0852599525775536	0.0497227760505999	0.0579987273850226	0	0.0187826565567299	0	5.93713299105245e-05	0.0221241435185198	0.11652106145365	0.135518424770283	0.0236791059663714	0.0336985651213559	0.021760950948273	0	0	0.000686456752750037	0	0.450423579983893	0.892036097305348
TCGA-VQ-A928-01A-11R-A414-31	0.0472814670376218	0	0.0322015049662429	0.0191570651343959	0	0.152241567845012	0	0.0327769058183713	0.0442044816090138	0	0.0126220603118759	0	0	0.364824378769602	0.0165990475623725	0.0283316767740692	0	0.0282148767064875	0	0.212365871543058	0.00148352580917303	0.00769557011270439	0	0.405123742045169	0.924843369324373
TCGA-HU-A4GF-01A-11R-A24K-31	0.0708770873969727	0	0.0390885723737642	0.0882568405642356	0	0.115466749831877	0.0512278982044417	0.0390283556737952	0.0885742724475008	0	0	0.0259987187350222	0	0.245341733174319	0.0541661102360576	0.0631948702233759	0.000468275987561521	0.0119092338143371	0	0.012929547044531	0	0.0934717342922086	0	0.107942022397699	1.05068387878607
TCGA-CD-8529-01A-11R-2343-13	0.0745299908978402	0	0.0764251927941452	0.093616291217034	0	0.173804354662715	0.0190705319757662	0.023223216311002	0.0917263251534411	0	0.0203045018748475	0	0.00451656840287411	0.173539950757802	0.0737222640912762	0.152451898620126	0.010352088412611	0	0.0127168248285191	0	0	0	0	0.38230641448889	0.924194460727844
TCGA-VQ-A8PB-01A-11R-A39E-31	0.0386916844351414	0	0.0592128334849338	0.100696665261771	0	0.154879260084375	0.036645393365072	0.0354308794365735	0.0211598638076499	0	0.00262003964346027	0.0202076294608216	0	0.277109156896416	0.0338967306133664	0.0687856938502373	0	0	0	0.135414313044902	0.00097535964739644	0.0142744969678841	0	0.181024686258947	1.02565239725012
TCGA-R5-A7ZE-01B-11R-A354-31	0	0	0	0	0	0.197010784882524	0	0.0142639601088912	0.0758283092533951	0	0.122251081007353	0	0.0100580162666555	0.298217909662178	0.0045573068921083	0	0.0182960941985792	0	0	0.239389492836022	0	0.0201270448922932	0	0.0211554284673783	1.13267173521727
TCGA-R5-A7O7-01A-11R-A33Y-31	0.0156511995806552	0	0.0683736573960078	0.085670248068225	0	0.392580747770174	0.0324386046298571	0	0.0868398301755864	0	0.0489551336845012	0	0.0054914057036974	0.0210679520133511	0.0583010173942369	0.00116017940678495	0.00310605964033126	0.0243094384860134	0	0.124756008801797	0	0.0312985172487811	0	0.228565968273773	1.00610082266467
TCGA-HU-A4GT-01A-21R-A251-31	0.0281383956765136	0	0.0140634413452038	0.0948005693500326	0	0.242625316083306	0.0810045368661191	0.0346852064920599	0.081159963398977	0	0	0	0	0.200129204321496	0.0531452276553486	0.125751514578981	0.0143789790912406	0	0	0.024390814297969	0	0.00572683084275247	0	0.0787460621149711	1.06411727002033
TCGA-BR-8384-01A-21R-2402-13	0.0694773466091895	0	0.0139977394816156	0.182478743320027	0	0.25098272607935	0.0165125548844462	0	0.0418009546497392	0	0	0.0263523113008685	0.0128841416145131	0	0.0516794930485111	0.162694129868423	0.0648113194795933	0.017083247616492	0.0892452920472316	0	0	0	0	0.242090996203674	0.987557779505824
TCGA-F1-A448-01A-11R-A24K-31	0.0452891458849075	0	0.0319192953713527	0.0145755816592854	0	0.219756925730603	0	0.00099913343899455	0.0413930403950392	0	0.00567537146548672	0	0	0.328072053021719	0.0135985156230304	0.0635175810545054	0.00490080546538826	0.00187200953749317	0	0.172319696156524	0	0.0561108451956713	0	0.253636486781108	1.0033119274263
TCGA-BR-4253-01A-01R-1131-13	0	0.00173372131391047	0	0.195412947843256	0	0	0.321272906932151	0.0130435806587833	0	0.0698217688689574	0.0562093037214965	0	0	0.0333296262596142	0.120319221180064	0.122725733110757	0.00954608157048419	0.0207562707723869	0.0243058259576049	0	0	0.0115230118105345	0	0.402972865740412	0.918549482120195
TCGA-IN-7808-01A-11R-2203-13	0.100264325810731	0.170047379834736	0.0362265080647194	0.126445011245302	0	0.189474636837958	0	0.0418176567566136	0.112509551838534	0	0	0.0784784946166421	0	0.0363787810765163	0.0418969044259678	0.0564913848923969	0	0	0	0.00154061117069914	0.00613812365784951	0.00229062977133475	0	0.424297907490302	0.906455852446917
TCGA-IN-AB1V-01A-21R-A414-31	0.0250678597680592	0.118568470117313	0.0633481862018619	0.132078831241158	0	0.208529733177193	0	0.0662639620313799	0.0607331967107461	0	0	0.0933525802334445	0.0123597613668641	0.0125494211560958	0.0231046123892619	0.060117804208863	0.000557243529511071	0.0333681573809096	0.0793684982072582	0	0	0.0106316822800804	0	0.0183477930443797	1.08765181661714
TCGA-VQ-AA6G-01A-11R-A414-31	0.0774866640109834	0	0.0762345757731203	0	0	0.280351389659509	0	0	0.0771899247678487	0	0.0330543066834822	0	0	0.256996954837875	0.00798358545266154	0.0356234327737295	0	0.0729837143396577	0	0.0760765983427296	0	0.00601885335840285	0	0.0126384406631175	1.08748034735385
TCGA-D7-6822-01A-11R-1884-13	0.0583895784646711	0	0	0.137190128219648	0	0.224722791694009	0.0419741082833134	0	0.022363289594937	0	0.0555876469756577	0	0	0.202820457055357	0.0731431098238757	0.0634805943093665	0.0137971557776567	0	0	0	0	0.106531139801509	0	0.113786504370789	1.05638171212453
TCGA-CD-A4MH-01A-11R-A251-31	0.0416436977531406	0	0.160701868383293	0.0851897096998921	0	0.164609041449463	0	0.0794836951337865	0.0741657468230637	0	0	0.0511620853500326	0	0.00332813503310239	0.101739736302007	0.0699950834080646	0.114011233581089	0	0.0394064418702054	0	0	0.0145635252128611	0	-0.0176271442642635	1.08222658190827
TCGA-CD-8527-01A-11R-2343-13	0.0672490710078226	0	0.0518797754654072	0.223659747951679	0	0.0693471314712878	0.0668097578098137	0.0529263095803802	0.0851587418001792	0	0	0.0782459173408132	0.00459757939735335	0.0612301406261656	0.0494483458556903	0.102019935718867	0	0.0468736497441354	0.034206310171792	0	0	0.00634758605861351	0	0.105022524725024	1.05167197023232
TCGA-CG-5716-01A-21R-1802-13	0.0385527021424813	0.0636189987613158	0.35923113001514	0.0662111740928244	0	0.205238607788189	0.00512882272407579	0.0171235083259582	0.0670039646944487	0	0.0140949456829692	0	0	0.0289689157791526	0.00766867638757718	0.027244863633613	0.0267538602991487	0.0148927784339029	0.0328727824763976	0.00601887518137437	0	0.0193753935814313	0	0.300040144723063	0.957386627749697
TCGA-F1-6874-01A-11R-1884-13	0.0436488177345616	0	0	0.00759028245275331	0	0.179621388387799	0.046840459519048	0.000599426132831951	0.0214739938447254	0	0.0712596115573247	0.00309863529044798	0	0.377505779833713	0.0540078057836339	0.0537455702654774	0	0	0	0.100597697487607	0	0.0400105317100767	0	0.289772360416965	0.985427223005034
TCGA-D7-6524-01A-11R-1802-13	0.0265188895886489	0	0	0.049394624684601	0	0.165497462407334	0.00583185188861125	0	0.0618293727859254	0	0.00696777284317305	0	0.00424232066873739	0.111388566043351	0.000565984958167536	0.0980074266937042	0.0477600106582833	0.0412871393236079	0	0.222311461048322	0	0.158397116407534	0	0.263601508563547	0.993239706434663
TCGA-BR-A4IV-01A-31R-A251-31	0.0261111791829611	0.00176530507291147	0.0800606221841853	0.0879321679083522	0	0.28251562697966	0	0	0.0561876805530329	0	0	0.000919797572711616	0.0219110089529793	0	0.0279257162350167	0.219134537038289	0.026524872769093	0.0107585161830757	0.101091792865257	0.0500912598967275	0	0.00706991660574781	0	0.190908886879868	1.00341596556575
TCGA-HU-A4H6-01A-11R-A251-31	0.168844252529395	0	0.170682491751062	0.0381252185803367	0	0.12731602317758	0	0.0431796512177042	0.0646760993699914	0	0	0.0483847713334371	0	0.0719721383160307	0.065626646406881	0.0288227230943148	0.0242152009683516	0.00530783233777858	0.0818242179309815	0	0	0.0610227329861551	0	0.175351623052542	1.00326988132591
TCGA-BR-4368-01A-01R-1157-13	0.0949286261642214	0	0	0.079691122529218	0	0.244758066156765	0.130117240381745	0.0134622802961817	0	0.0388255019767401	0.0140168876413026	0	0.0122883174766053	0.0519794106392378	0.118829801571623	0.13984785549175	0.0185914628382346	0	0.0112665028731934	0.00657929529645481	0.0248176286667279	0	0	0.435052465785674	0.899538047088145
TCGA-BR-8485-01A-11R-2402-13	0.0312817451923912	0	0.072672995339355	0.146714865801585	0	0.331902988872447	0.0459709257304097	0	0.0305009355540272	0	0	0.0398109776305698	0.0215051660391077	0.12506277903893	0.0532231478438913	0.0698778424866649	0.0113767769607426	0	0.0200988535098785	0	0	0	0	0.22094690893308	1.00244304165614
TCGA-BR-8683-01A-11R-2402-13	0.102126901256203	0	0	0.129045628839408	0	0.173669268432976	0.0256378442062475	0.0536636714335109	0.120731043117875	0	0.00891480206136007	0	0	0.122400191771184	0.070054911319572	0.0788380313574698	0.0705457336859808	0.0227647294928183	0.0216072430253948	0	0	0	0	0.128031268516397	1.0374704270288
TCGA-IN-A6RS-01A-12R-A354-31	0.0593123562654972	0	0.0397341472851062	0.161666486661093	0	0.103165778928339	0.134053805524124	0.0158395121638879	0.0636730076938405	0	0.0400140441071322	0	0	0.187118632994534	0.0360451403744589	0.0762535709550414	0	0.0116376967982563	0	0.0514370860629796	0	0.0200487341857099	0	0.137332641483414	1.03177147636215
TCGA-BR-7958-01A-21R-2343-13	0.0104612865046215	0	0.0236893292463857	0.315192634580992	0	0	0.22899666513684	0.00144538131290452	0.0439699084832271	0	0	0.0340256145386332	0.00463826837838636	0.0382687452868664	0.117286519606998	0.0760020026252185	0.0302886405496112	0.0365146871075703	0.038348600899604	0	0	0.000871715742140387	0	0.48231112524197	0.875130749722958
TCGA-RD-A8NB-01A-12R-A39E-31	0.0583289098775424	0.000178844007327133	0	0.0785289885694171	0	0.23504673581817	0	0.0545467076844744	0.10210293600144	0	0	0.0788944210508731	0.000376361109834878	0.0410990168054508	0.147884071660147	0.071841400443746	0.0346773761923743	0.00494080349370877	0.076238437662581	0	0	0.0153149896229127	0	0.297520282871777	0.971919923284144
TCGA-KB-A93G-01A-11R-A39E-31	0.0337413796450032	0	0	0	0	0.227401475065468	0	0	0	0	0.0521198729448895	0	0	0.241019389342095	0.00863319376427418	0.0604191857902823	0	0.0331984428565676	0	0.249883829086268	0.0193860275532544	0.0741972039518969	0	0.24414255772577	1.01318913704032
TCGA-BR-6802-01A-11R-1884-13	0.0492258386517343	0	0.0399802376846949	0.261607299597353	0	0.0361732264567171	0.131779469881895	0.0565707502199267	0.0861095028062745	0	0.0817914668772311	0	0.0087499474526729	0.0218355159028944	0.032184614812067	0.0661061651500063	0	0.10037741021607	0.0231879786960778	0	0	0.00432057559438633	0	0.25986922250511	0.98659695629655
TCGA-R5-A7ZR-01A-11R-A354-31	0.0123471015187372	0	0.207103011794604	0.0389969146219846	0	0.220754904058697	0	0.0542111615002352	0.0889830272410968	0	0	0.0120120355780863	0	0.117513994790885	0.0518468865649787	0.1393648544786	0	0.0158625490999514	0.0170043934453092	0.023999165306835	0	0	0	0.0713063048225363	1.04635603815267
TCGA-BR-8682-01A-11R-2402-13	0.0372043337133802	0	0	0	0	0.180718954763041	0	0.0066445993490715	0.0719563194853391	0	0	0.0423661426103453	0	0.422064139951131	0.0280881059629561	0.131814505396231	0	0	0.0791428987685054	0	0	0	0	0.298144722194104	0.984743947333855
TCGA-IN-A6RL-01A-11R-A32D-31	0.0756551136812501	0	0.0756309348483709	0.0792015703075726	0	0.286478039022005	0	0	0.106559030897227	0	0	0.0175943559518246	0.023697003654678	0.00523415037106638	0.111774235471019	0.138508482845657	0.015268644243895	0.0053584698212699	0.0541123214091584	0	0	0.00492764747500614	0	0.126442776132291	1.03681020204214
TCGA-CG-4440-01A-01R-1157-13	0.0520278409097966	0	0	0.0096248315758428	0	0.195215416419179	0	0.00547623607665839	0.00759138211027458	0	0.0209401531042579	0.0675767728240245	0	0.11344820950971	0.100208144891539	0.20933667928221	0.00701788932186629	0	0.0699758547446578	0	0.0290053559703198	0.112555233259662	0	0.0994893118482332	1.05659214866803
TCGA-BR-7723-01A-11R-2055-13	0.04049819839139	0	0.0977852632176445	0.134918512848253	0	0.133344046403951	0.0437624187359557	0.0390616695392294	0.0702187059911687	0	0	0.00736295338914037	0	0.25960735783522	0.0634667282328822	0.0995354754620898	0	0	0.0104386699530757	0	0	0	0	0.298055862657379	0.964900521446318
TCGA-HF-A5NB-01A-11R-A31P-31	0.00405965433174744	0	0	0.178394394892807	0	0.235008147433704	0.048829998249215	0.0805002915728155	0.0642491037462121	0	0	0.0208792666313357	0	0.0970484809090092	0.0465343866299587	0.107633462746614	0.0227970101432302	0	0	0.0940658027133511	0	0	0	0.115313204197637	1.05662529310337
TCGA-BR-8059-01A-11R-2343-13	0.0347508087209048	0	0.142940407729147	0.0730659890873752	0	0.168580576161947	0.0694549224545235	0.0305668327835199	0.0376903919975706	0	0.0340199115509431	0.00497061673394002	0	0.178882585747245	0.0657114092791772	0.112400645333978	0.0070079035358939	0	0	0.0339220073245574	0.00483293753428194	0.00120205402499548	0	0.217925675342039	0.992468376467265
TCGA-BR-7197-01A-11R-2203-13	0.0712221297498954	0	0.0532771336706109	0.0491776226760706	0	0.171965502657799	0	0	0.0636654061650921	0	0.000390134947370803	0.0068923177259686	0	0.372762693957699	0.0897182355029423	0.0998086132571459	0.00106090275934116	0	0.0200593069300646	0	0	0	0	0.205844275194901	1.02365956980499
TCGA-IN-A6RJ-01A-21R-A33Y-31	0.00198434611515563	0.02121449091982	0.0553538099063159	0.0741149624844447	0	0.212322732048957	0	0.0483555495320484	0.0933836912587599	0	0	0.0967226362810815	0.0121463815681785	0.0209046229027573	0.0668062891724258	0.0782869790192793	0.0698282771040389	0.0477897952907059	0.0987080559607338	0	0	0.00207738043529745	0	0.0021370596360327	1.08700889552909
TCGA-HJ-7597-01A-21R-2203-13	0.0268649857772348	0.0454369992586922	0	0.144041105354803	0	0.179892971970457	0.0805816525122764	0.00424818432885072	0.0184718393099677	0	0	0.151389951152945	0	0.0541931954674839	0.118879790753758	0.046308512854504	0.00429608246559331	0.00368394093251534	0.104153926444283	0	0	0.0175568614166354	0	0.219019401971963	1.01804700388848
TCGA-BR-7959-01A-11R-2343-13	0.0772758320761138	0	0.0160956581835506	0.080430381341055	0	0.225443755835006	0.031298382033141	0	0.0513335478661616	0	0.040605824661101	0	0.0443207732391864	0.0819410733985737	0.0975957315401526	0.1427524031844	0.0113883935196509	0.0086726886265319	0.0836805756977064	0	0	0.00716497879766955	0	0.129562083663399	1.03002435285005
TCGA-BR-6452-01A-12R-1802-13	0.0597430088140249	0	0.0367471767439639	0.0859158287083556	0	0.206502170907174	0.117934548906659	0.0231867447540632	0.0523795360368661	0	0.0279601449838475	0	0	0.177353500892953	0.0569693773448787	0.13096364494349	0.0130846164750032	0	0	0.0112597004887217	0	0	0	0.265609795081579	0.976935698132338
TCGA-BR-8483-01A-31R-2402-13	0.0783975361207141	0	0.0590749208898478	0.0740046855549262	0	0.153805232916647	0	0.0493684758347605	0.0354646032486034	0	0	0.00798420351415074	0	0.317101887026784	0.1362644914972	0.0702793587439229	0	0	0.0182546046524435	0	0	0	0	0.121286822164029	1.05970380021179
TCGA-CD-5799-01A-11R-1602-13	0.038382822808417	0	0.0283473448032465	0.0446000060075086	0	0.148683120171358	0	0	0.031097972277107	0	0	0.0690194456679501	0	0.300616006540362	0.059444017079207	0.170180380523761	0	0.0111686853485655	0	0.0806516579052866	0	0.0178085408672312	0	0.0998200355578343	1.07528089244826
TCGA-BR-8297-01A-12R-2343-13	0.130160955379759	0	0.0260431964568524	0.0949620424695776	0	0.232679878248234	0	0.026848354033769	0.113892301413137	0	0	0.0433033438074538	0.00539911690224415	0.0261201378545515	0.0981185458693669	0.0686095822346136	0.0208565066458817	0.00115370770967743	0.111852330974882	0	0	0	0	0.218419295672507	1.00044848825837
TCGA-D7-A748-01A-12R-A32D-31	0.00851346807202553	0	0.0113746823690739	0.0223496640090539	0	0.181871573968255	0	0.00796823643984109	0.0589291777266919	0	0	0.0360473375573408	0	0.172725576451612	0.0540522489051726	0.239750582021215	0.0712188299858591	0.00340433404548467	0.0523047028817349	0	0.00937342838746189	0.0701161571791771	0	0.405256394867864	0.914693386820716
TCGA-BR-8373-01A-11R-2343-13	0.0454197968592409	0	0.0117863869973576	0.0249228389279013	0	0.316412139308249	0.0335932927587921	0	0.0656759544503073	0	0.0361898429784384	0	0.0379081407601961	0.194791226982982	0.0773476847523696	0.0533902414133261	0.0373055804260802	0.0218233052197321	0.0336597366363212	0	0	0.00977383152870566	0	0.0802376398796786	1.05816086707277
TCGA-VQ-A923-01A-11R-A414-31	0.061121676086866	0	0.0393817673308409	0.154574660455567	0	0.271506734343517	0.0419306786084626	0.0636136781289441	0.0684193307974905	0	0	0	0	0.0569699238279503	0.131569173361634	0.026919522903873	0.0486098651453841	0	0.0353829890094702	0	0	0	0	0.437735463080482	0.899136111838907
TCGA-BR-7716-01A-21R-2055-13	0.0686095175548055	0	0.00665511495191439	0.177508096554467	0	0.18733672646408	0.0552159196036474	0.0163928156256836	0.0786928834579038	0	0.0054256963416521	0.0107687051375862	0.0208423904530771	0.0672739588118071	0.124375642962088	0.086652127979047	0.0292589030899338	0	0.0649915010123071	0	0	0	0	0.385078561789999	0.924298380454672
TCGA-BR-A4QL-01A-31R-A251-31	0	0.00852721495654964	0	0.0993370581598078	0	0.313396494543449	0.0751825262242053	0	0.127514935372456	0	0	0.114801934199774	0.00653041147236169	0.086959665027919	0.0450808481733829	0.096832493058431	0.020500769362539	0	0	0.0053356494491241	0	0	0	0.0729160669364738	1.09064900690505
TCGA-BR-4357-01A-01R-1157-13	0.0378889098311751	0	0.064198023128488	0.0789711555166348	0	0.131287938343236	0.0824625856391737	0.0309031463541572	0.0144126253389264	0	0.0450957640852807	0	0	0.238622308186677	0.0798747665289257	0.151736851442146	0.00156966728721493	0	0.0150549892365825	0	0.00164239953614186	0.0262788695452407	0	0.435452500795152	0.899498033212938
TCGA-BR-7717-01A-11R-2055-13	0.181605723874141	0	0	0.0912784743390403	0	0.14354590871255	0	0.0287235368882449	0.0841568032226077	0	0	0	0	0.197029678954477	0.0695153787580048	0.121530428839673	0	0	0	0.0826140664112601	0	0	0	0.148424595822527	1.03292266432385
TCGA-BR-8284-01A-11R-2343-13	0.0566571092667821	0	0.0298849966698967	0.340230683796964	0	0.143214262955608	0.0616408405758946	0.0150637189981475	0.0469538731958544	0	0	0.0266351863361807	0	0.047182573194352	0.0594977010275205	0.130337069560001	0.000794867028334627	0	0.0398357506026394	0	0	0.00207136679182513	0	0.310505306391633	0.965387811476014
TCGA-D7-8575-01A-11R-2343-13	0.00579937551126817	0.0174668872805476	0.0349909399509664	0	0	0.186992972832309	0	0.0248496530688231	0.0387359576623246	0.00310507931538805	0.0122248003173442	0	0	0.535979535838264	0	0.067873722837311	0	0.0116076064127729	0	0.0544656416956098	0.00136380795946324	0.00454401931760754	0	0.337080405004925	0.981844280781457
TCGA-BR-4363-01A-01R-1157-13	0.0124472860346875	0	0.0870429500411387	0.0341813136115214	0	0.270102874104295	0.0489273671900657	0.0583070271642442	0.0129119632361539	0.0214450784837589	0.0191644957124267	0	0	0.108878115777091	0.113985794060343	0.154251090754829	0.0167749121189475	0	0.0242407971716629	0	0.0122271741033738	0.00511176043546085	0	0.369756401736492	0.929955056379396
TCGA-BR-A44U-01A-11R-A36D-31	0.0437658120583632	0	0	0.0274210769918004	0	0.162906800227371	0	0	0.0961981382756922	0	0	0.116660048648449	0	0.142351146127009	0.0961443643332694	0.113385089438224	0.1246069830632	0	0.0765605408366209	0	0	0	0	0.0781585965220381	1.06292061074808
TCGA-D7-6526-01A-11R-1802-13	0.0906282195775818	0	0.0256084251997116	0.0236315138412982	0	0.314088224959201	0.000657164897413703	0.00361825070759851	0.0874715995286933	0	0.0613668090005824	0	0.00188224712203077	0.135443522873704	0.0209376120575483	0.117084524409472	0	0.0133057792464191	0	0.0485421708342523	0	0.0557339357444928	0	0.0588979210780504	1.06585881793747
TCGA-KB-A6F7-01A-12R-A32D-31	0.0488538846618433	0	0.0189502685079024	0.238478061224905	0	0.0262154168053165	0.114579470065209	0.0161979889101907	0.104688265199167	0	0.0547034766763576	0.00706574656754508	0.00838860086714268	0.110985783656055	0.0454813875716531	0.151699670486624	0.0394134632765441	0.00113607911573852	0	0.00830106712090301	0	0.00486136928690302	0	0.241596031514239	0.989528639928652
TCGA-ZQ-A9CR-01A-11R-A39E-31	0.0064953054166986	0	0.113924088057601	0.147636494216723	0	0.144114766391357	0.115699818818405	0	0	0	0.0608344257219965	0	0	0.148534977402578	0.102403382082314	0.102224818641026	0.0107872494670569	0.0128412720508367	0.00236453826557742	0.0054638548441228	0	0.0266750086237063	0	0.186455824590893	1.01110359719134
TCGA-F1-A72C-01A-21R-A33Y-31	0.0485338599639223	0	0.118992836258286	0.156578176425134	0	0.165367089022739	0.000686773040472213	0.0437910694932768	0.0684647711064924	0	0	0.0807449550391428	0	0.0836695079047012	0.0816829357245899	0.12333260299705	0.00217393477453051	0.00818162977393943	0.0155507994584917	0	0	0.00224905901723131	0	0.187617907082837	1.01364318384186
TCGA-BR-8484-01A-11R-2402-13	0.0460780365917835	0.00313467380879275	0.0387053339211718	0.0348300648180166	0	0.24221394480957	0.0138111507202599	0.0335497205801327	0.0601978753127925	0.0434480925607781	0	0.0194250077395812	0	0.166547932497042	0.0907069056545665	0.136068786533753	0.0335270652775133	0	0.0322064793568806	0	0.00554892981736572	0	0	0.211250386158006	1.00169216439968
