# Supplementary material for: The RNA-Binding Protein NELFE Promotes Gastric Cancer Growth and Metastasis Through E2F2
Source: Front Oncol. 2021 Jul 6;11:677111. doi: 10.3389/fonc.2021.677111 (PMC8290256; doi:10.3389/fonc.2021.677111)
Supplement: Supplementary file 6 [file Table_3.xls]

## Sheet: AGS shNELFE
gene_id	gene_id_alias	fpkm_HGCC1	fpkm_HGCC2	fpkm_HGCC3	fpkm_HGCSI1	fpkm_HGCSI2	fpkm_HGCSI3	average_fpkm_HGCC	average_fpkm_HGCSI	diffexp_log2fc_HGCC-vs-HGCSI	diffexp_degseq_qvalue_HGCC-vs-HGCSI	diffexp_pvalue_HGCC-vs-HGCSI
57573	ZNF471	0.82	0.82	0.69	0.65	0.56	0.62	0.776	0.61	-0.352636	0.008141	0.0125731
8563	THOC5	34.89	35.48	32.93	35.03	35.41	34.71	34.433	35.05	0.0435853	0.0960741	0.192263
102724951	LOC102724951	8.36	7.78	7.08	9.39	8.87	9.54	7.74	9.266	0.359898	1.88e-15	1.11e-15
BGI_novel_G001638	BGI_novel_G001638	0	0.33	0.58	0.14	0.14	0.28	0.303	0.186	-0.702532	0.196462	0.445793
8434	RECK	NA	NA	NA	NA	NA	NA	NA	NA	NA	NA	NA
BGI_novel_G000957	BGI_novel_G000957	25.12	27.97	26.06	25.23	22.16	23.19	26.383	23.526	-0.162329	0.0554714	0.102724
10309	CCNO	8.28	8.3	8.79	6.14	6.7	6.99	8.456	6.61	-0.3348	4.75e-05	5.49e-05
7652	ZNF99	0	0	0	0	0.01	0	0	0.003	NA	NA	NA
80176	SPSB1	1.27	1.57	1.29	0.76	0.85	0.72	1.376	0.776	-0.819046	2.66e-06	2.72e-06
386678	KRTAP10-11	NA	NA	NA	NA	NA	NA	NA	NA	NA	NA	NA
105371932	LOC105371932	0.08	0.17	0.06	0.04	0.02	0.03	0.103	0.03	-0.992135	0.0217574	0.0366261
1387	CREBBP	15.99	15.03	14.29	18.61	19.15	18.36	15.103	18.706	0.21772	3.71e-18	1.91e-18
55854	ZC3H15	86.47	84.59	86.83	107.4	104.82	108.42	85.963	106.88	0.313362	3.9e-45	8.86e-46
150275	CCDC117	15.94	14.6	14.72	16.31	15.14	15.34	15.086	15.596	0.0402993	0.147467	0.31677
79572	ATP13A3	22.88	21.16	19.95	23.35	23.44	21.53	21.33	22.773	0.0905554	0.000180281	0.000222648
1785	DNM2	69.09	71.08	66.76	59	58.2	59.7	68.976	58.966	-0.207581	1.08e-22	4.61e-23
2634	GBP2	0.03	0.02	0	0.05	0.05	0	0.016	0.033	0.882431	0.168503	0.372806
8419	BFSP2	NA	NA	NA	NA	NA	NA	NA	NA	NA	NA	NA
83548	COG3	8.65	7.87	7.88	8.71	8.95	9.41	8.133	9.023	0.110173	0.0167932	0.0275312
9363	RAB33A	0.07	0	0	0	0	0	0.023	0	NA	NA	NA
51599	LSR	1.11	1.26	1.4	0.88	0.85	0.71	1.256	0.813	-0.602996	0.00478061	0.00712738
152926	PPM1K	4.57	4.09	3.81	5.43	4.38	5.12	4.156	4.976	0.37993	2.89e-11	2.11e-11
79618	HMBOX1	6.11	6.04	5.73	8.16	7.91	7.75	5.96	7.94	0.36284	3.86e-31	1.25e-31
401409	RAB19	NA	NA	NA	NA	NA	NA	NA	NA	NA	NA	NA
4893	NRAS	29.04	28.32	27.24	29.75	28.57	26.9	28.2	28.406	0.0110515	0.276738	0.690334
347517	RAB41	0.19	0.19	0.11	0.13	0.13	0.21	0.163	0.156	-0.0351073	0.350432	0.942604
84071	ARMC2	1.43	1.73	1.74	1.07	1.54	1.62	1.633	1.41	-0.326307	0.0504578	0.0923017
6531	SLC6A3	NA	NA	NA	NA	NA	NA	NA	NA	NA	NA	NA
7022	TFAP2C	0.3	0.25	0.2	0.38	0.28	0.14	0.25	0.266	0.111912	0.298455	0.758467
1244	ABCC2	0.55	0.51	0.62	0.6	0.74	0.61	0.56	0.65	0.20656	0.108047	0.220119
1638	DCT	4.17	3.61	3.93	7.22	6.52	6.81	3.903	6.85	0.820348	3.63e-37	9.96e-38
25953	PNKD	41.95	45.12	48.82	41.52	45.98	48.06	45.296	45.186	0.0984721	0.01437	0.0232652
107984507	LOC107984507	0	0	0	0	0.02	0	0	0.006	NA	NA	NA
BGI_novel_G000632	BGI_novel_G000632	0.55	0.24	0.57	0.8	0.78	0.49	0.453	0.69	0.573091	0.00255747	0.00366678
374403	TBC1D10C	0.11	0	0.05	0.15	0.09	0.07	0.053	0.103	1.29747	0.0816843	0.159095
1969	EPHA2	6.03	6.71	5.32	10.79	10.94	9.8	6.02	10.51	0.801569	2.43e-45	5.49e-46
339263	C17orf51	7.2	6.56	5.1	8.09	8.95	9.34	6.286	8.793	0.272263	6.96e-09	5.91e-09
BGI_novel_G000336	BGI_novel_G000336	NA	NA	NA	NA	NA	NA	NA	NA	NA	NA	NA
112812	FDX1L	29.63	26.69	32.83	34.34	36.11	41.43	29.716	37.293	0.320958	2.41e-07	2.27e-07
2203	FBP1	0	0.07	0	0	0.06	0.06	0.023	0.04	0.882431	0.250045	0.606867
85290	KRTAP4-3	NA	NA	NA	NA	NA	NA	NA	NA	NA	NA	NA
4358	MPV17	32.91	32.47	35.16	32.29	36.61	39.4	33.513	36.1	0.110046	0.0191714	0.0317741
114836	SLAMF6	NA	NA	NA	NA	NA	NA	NA	NA	NA	NA	NA
91373	UAP1L1	14.27	15.08	15.7	13.95	15.26	13.66	15.016	14.29	-0.0620744	0.0798014	0.154931
101060321	TBC1D3G	0.78	0.52	0.43	0.68	0.96	0.67	0.576	0.77	0.403884	0.0217916	0.0367018
337879	KRTAP8-1	NA	NA	NA	NA	NA	NA	NA	NA	NA	NA	NA
79805	VASH2	3.38	2.85	2.75	2.32	2.49	2.25	2.993	2.353	-0.408949	1.41e-05	1.54e-05
84275	SLC25A33	25.69	24.87	27.84	39.81	35.5	36.98	26.133	37.43	0.519113	1.25e-25	4.82e-26
10233	LRRC23	2.57	1.99	2.53	1.45	1.19	1.37	2.363	1.336	-0.815743	7.38e-06	7.86e-06
4836	NMT1	46.78	44.73	43.24	50.05	48.3	49.02	44.916	49.123	-0.0233019	0.14074	0.300744
23788	MTCH2	77.99	79.26	82.78	71.59	74.28	79.25	80.01	75.04	-0.0937462	2.04e-05	2.26e-05
56971	CEACAM19	0.16	0.18	0.1	0.09	0.21	0.18	0.146	0.16	0.181991	0.290626	0.734694
167465	ZNF366	0	0	0.01	0	0	0	0.003	0	NA	NA	NA
388667	C1orf137	NA	NA	NA	NA	NA	NA	NA	NA	NA	NA	NA
100996485	C5orf66	1.16	1.29	1.18	1.41	1.15	1.59	1.21	1.383	0.194186	0.128528	0.268998
140465	MYL6B	66.43	74.1	70.4	74.56	69.15	70.32	70.31	71.343	0.0238947	0.228192	0.536356
374395	TMEM179B	38.5	35.2	39.16	35.67	36.34	36.03	37.62	36.013	-0.0654474	0.105947	0.21537
90806	ANGEL2	7.26	6.98	6.97	9.97	9.37	9.25	7.07	9.53	0.424418	5.28e-17	2.86e-17
84467	FBN3	0.15	0.19	0.2	0.06	0.19	0.08	0.18	0.11	-0.942483	0.00117557	0.00160979
282996	RBM20	4.14	4.17	3.88	5.01	4.82	4.85	4.063	4.893	0.252044	3.83e-06	3.96e-06
57026	PDXP	29.59	31	33.11	36.08	34.3	35.36	31.233	35.246	0.173873	5.14e-06	5.4e-06
57658	CALCOCO1	4.98	4.69	5.04	4.31	4.28	4.84	4.903	4.476	-0.117569	0.0776439	0.150177
BGI_novel_G000738	BGI_novel_G000738	1.58	2.52	1.36	2.85	2.67	2.64	1.82	2.72	0.603571	6.72e-05	7.88e-05
9968	MED12	9.08	9.2	8.49	8.37	8.98	8.31	8.923	8.553	-0.029314	0.196562	0.446183
26707	OR2J2	NA	NA	NA	NA	NA	NA	NA	NA	NA	NA	NA
1259	CNGA1	0.03	0.04	0	0	0	0	0.023	0	NA	NA	NA
56666	PANX2	0.31	0.34	0.26	0.02	0	0.05	0.303	0.023	-3.74206	3.13e-09	2.59e-09
9961	MVP	0.86	0.83	0.6	0.61	0.7	0.84	0.763	0.716	-0.0962684	0.239583	0.570744
26002	MOXD1	0.66	0.58	0.87	0.66	0.53	0.45	0.703	0.546	-0.337136	0.0739261	0.142329
8694	DGAT1	4.71	5.68	3.98	4.31	4.08	4.22	4.79	4.203	-0.211266	0.023643	0.0402793
57379	AICDA	0	0	0	0	0.01	0	0	0.003	NA	NA	NA
5464	PPA1	156.17	154.93	155.51	164.35	169.62	170.84	155.536	168.27	0.113148	3.41e-07	3.25e-07
11280	SCN11A	0.06	0.02	0.06	0.04	0.06	0.06	0.046	0.053	0.113443	0.327497	0.852946
BGI_novel_G001318	BGI_novel_G001318	NA	NA	NA	NA	NA	NA	NA	NA	NA	NA	NA
171392	ZNF675	5.66	4.44	5.24	5.88	5.76	6.46	5.113	6.033	0.2453	0.00215067	0.00305025
9985	REC8	0.41	0.39	0.46	0.29	0.36	0.23	0.42	0.293	-0.512592	0.0594747	0.111215
3475	IFRD1	41.05	41.91	40.42	58.18	59.53	57.6	41.126	58.436	0.507251	2.91e-76	3.89e-77
29998	GLTSCR1	2.18	2.23	2.48	2.53	2.49	2.4	2.296	2.473	0.0767631	0.166863	0.368342
83547	RILP	0.37	0.7	0.42	0.35	0.35	0.88	0.496	0.526	0.144774	0.272869	0.677493
55109	AGGF1	12.01	11.98	12.32	10.13	9.43	9.13	12.103	9.563	-0.340282	4.16e-14	2.6e-14
143241	DYDC1	NA	NA	NA	NA	NA	NA	NA	NA	NA	NA	NA
8193	DPF1	2.64	2.59	2.56	3.35	4.17	4.15	2.596	3.89	0.586565	4.99e-07	4.81e-07
6327	SCN2B	0	0.02	0.01	0	0	0	0.01	0	NA	NA	NA
55814	BDP1	10.64	10.17	10.83	10.36	10.13	10.28	10.546	10.256	-0.0499617	0.0459716	0.083323
65059	RAPH1	3	2.39	2.66	2.61	2.23	2.1	2.683	2.313	-0.0991714	0.0710871	0.135786
101928422	LOC101928422	0.07	0	0.03	0	0	0	0.033	0	NA	NA	NA
117854	TRIM6	2.19	1.93	1.9	2.79	3	2.14	2.006	2.643	0.360195	0.00116415	0.00159358
728689	EIF3CL	31.63	28.02	23.84	30.85	16.72	16.54	27.83	21.37	-0.35014	1.11e-21	4.97e-22
1203	CLN5	7.73	8.28	8.69	6.42	6.08	5.84	8.233	6.113	-0.429516	1.23e-09	9.91e-10
91664	ZNF845	0.94	0.73	0.76	1.07	1.03	0.71	0.81	0.936	0.212174	0.0688711	0.131179
4261	CIITA	0.1	0.16	0.05	0.16	0.08	0.11	0.103	0.116	0.408363	0.148426	0.319247
343637	RSPO4	0.2	0.16	0.08	0.08	0.11	0.14	0.146	0.11	-0.439498	0.190639	0.429912
442868	BPY2C	NA	NA	NA	NA	NA	NA	NA	NA	NA	NA	NA
51109	RDH11	41.12	41.26	41.55	52.12	51.49	50.9	41.31	51.503	0.318457	6.63e-28	2.39e-28
55720	TSR1	31.97	32.37	32.26	37.17	37.39	37.21	32.2	37.256	0.21067	2.35e-18	1.2e-18
10919	EHMT2	36.44	35.33	35.61	29.65	29.99	29.45	35.793	29.696	-0.273731	3.35e-23	1.41e-23
646754	TRIM64C	NA	NA	NA	NA	NA	NA	NA	NA	NA	NA	NA
10390	CEPT1	15.43	16.41	14.92	22.98	21.69	20.5	15.586	21.723	0.482398	5.73e-22	2.53e-22
200403	VWA3B	NA	NA	NA	NA	NA	NA	NA	NA	NA	NA	NA
84649	DGAT2	6.76	6.03	7.43	11.09	8.93	9.67	6.74	9.896	0.536908	7.05e-14	4.46e-14
283297	OR10A4	NA	NA	NA	NA	NA	NA	NA	NA	NA	NA	NA
2359	FPR3	0	0.03	0	0	0	0	0.01	0	NA	NA	NA
646960	PRSS56	0.03	0.04	0.1	0.06	0.13	0.29	0.056	0.16	1.46739	0.0204336	0.0342261
116379	IL22RA2	NA	NA	NA	NA	NA	NA	NA	NA	NA	NA	NA
29842	TFCP2L1	0.04	0.01	0	0.01	0.01	0	0.016	0.006	-1.70253	0.0637528	0.120244
81309	OR4C15	NA	NA	NA	NA	NA	NA	NA	NA	NA	NA	NA
100141515	C17orf99	NA	NA	NA	NA	NA	NA	NA	NA	NA	NA	NA
139135	PASD1	NA	NA	NA	NA	NA	NA	NA	NA	NA	NA	NA
9683	N4BP1	13.81	13.9	13.34	15.28	14.96	15.4	13.683	15.213	0.153336	5.47e-07	5.27e-07
390877	LOC390877	0.07	0	0	0.13	0.07	0	0.023	0.066	0.882431	0.250045	0.606867
153527	ZMAT2	50.34	48.07	51.58	40.25	38.1	36.9	49.996	38.416	-0.382199	8.06e-24	3.31e-24
266629	SEC14L3	NA	NA	NA	NA	NA	NA	NA	NA	NA	NA	NA
8611	PLPP1	16	19.99	19.04	18.21	19.17	18.12	18.343	18.5	0.0128463	0.318151	0.822517
6631	SNRPC	114.89	115.28	125.23	128.63	137.51	142.8	118.466	136.313	0.199621	2.12e-14	1.31e-14
51322	WAC	61.88	60.88	58.32	92.33	90.53	91.32	60.36	91.393	0.569486	1.54e-193	6.85e-195
79154	DHRS11	16.94	17.86	18.68	15.35	16.51	16.46	17.826	16.106	-0.174664	0.000858477	0.0011531
286499	FAM133A	NA	NA	NA	NA	NA	NA	NA	NA	NA	NA	NA
5970	RELA	32.99	33.14	34.79	35.79	34.93	35.45	33.64	35.39	0.0733187	0.0171091	0.0280941
4094	MAF	0	0.03	0.01	0.03	0.02	0.08	0.013	0.043	1.10482	0.119143	0.246179
23171	GPD1L	13.33	13.4	13.59	15.23	14.36	15.38	13.44	14.99	0.142647	0.000435785	0.000563814
4704	NDUFA9	69.58	72.66	75.45	78.26	81.89	80.89	72.563	80.346	0.146879	3.43e-07	3.27e-07
1266	CNN3	80.54	88.58	81.39	83.42	81.19	79.17	83.503	81.26	-0.0364472	0.0679826	0.129336
BGI_novel_G001620	BGI_novel_G001620	0	0	0.07	0	0	0.07	0.023	0.023	-0.117569	0.350432	0.954029
221491	C6orf1	9.02	9.61	9.65	6.58	6.96	5.08	9.426	6.206	-0.59649	4.27e-07	4.09e-07
6578	SLCO2A1	0	0	0	0	0	0.02	0	0.006	NA	NA	NA
79924	ADM2	3.56	4.04	4.14	3.89	4.04	3.51	3.913	3.813	-0.0340514	0.269378	0.665941
3419	IDH3A	37.38	35.57	36.04	34.93	36.85	38.01	36.33	36.596	0.00802214	0.311197	0.800327
80032	ZNF556	NA	NA	NA	NA	NA	NA	NA	NA	NA	NA	NA
245936	DEFB123	NA	NA	NA	NA	NA	NA	NA	NA	NA	NA	NA
23416	KCNH3	7.47	7.96	7.35	7.81	7.42	7.73	7.593	7.653	0.030276	0.239379	0.57014
10430	TMEM147	126.05	136.45	153.41	150.82	162.97	144.45	138.636	152.746	0.134448	3.08e-06	3.16e-06
79982	DNAJB14	5.13	5.26	5.14	5.57	4.7	4.96	5.176	5.076	-0.0480698	0.179913	0.401636
260425	MAGI3	8.53	8.75	8.05	9.41	7.37	8.7	8.443	8.493	-0.0381724	0.174579	0.388148
10052	GJC1	10.31	11.24	9.61	11.72	10.46	11.31	10.386	11.163	-0.0757018	0.0311046	0.0541646
7514	XPO1	148.63	143.06	139.91	127.31	128.52	121.38	143.866	125.736	-0.20006	5.94e-56	1.1e-56
39	ACAT2	66.52	65.68	65.84	53.8	52.14	51.24	66.013	52.393	-0.333951	3.25e-23	1.37e-23
51751	HIGD1B	0.62	0.71	0.74	0.56	0.2	0.92	0.69	0.56	-0.365497	0.199672	0.454261
10300	KATNB1	14.86	15.85	16.56	11.31	11.15	11.06	15.756	11.173	-0.491028	2.2e-20	1.03e-20
51025	PAM16	NA	NA	NA	NA	NA	NA	NA	NA	NA	NA	NA
79823	CAMKMT	15.7	16.09	15.53	23.63	23.58	27.2	15.773	24.803	0.636203	4.72e-29	1.64e-29
BGI_novel_G000004	BGI_novel_G000004	11	17.01	13.41	18.19	16.35	17.82	13.806	17.453	0.351792	8.82e-10	7.04e-10
25854	FAM149A	0.47	0.44	0.38	0.42	0.59	0.52	0.43	0.51	0.319494	0.0877996	0.173073
348980	HCN1	0.02	0.01	0.02	0.02	0.01	0.01	0.016	0.013	-0.339962	0.270844	0.671304
BGI_novel_G000932	BGI_novel_G000932	NA	NA	NA	NA	NA	NA	NA	NA	NA	NA	NA
8091	HMGA2	5.66	4.73	4.82	6.53	6.5	6.27	5.07	6.433	0.357247	6.67e-08	6.02e-08
60436	TGIF2	12.27	12.81	12.06	12.81	12.67	12.31	12.38	12.596	0.023977	0.253489	0.617602
2350	FOLR2	NA	NA	NA	NA	NA	NA	NA	NA	NA	NA	NA
1	A1BG	0.46	0.52	0.62	0.59	0.96	0.68	0.533	0.743	0.377992	0.100698	0.203076
506	ATP5B	1092.21	1175.76	1223.16	1088.5	1115.29	1116.71	1163.71	1106.83	-0.071951	6.98e-25	2.77e-25
51058	ZNF691	12.91	13.96	13.05	8.01	9.47	8.13	13.306	8.536	-0.455611	7.05e-14	4.46e-14
4184	SMCP	NA	NA	NA	NA	NA	NA	NA	NA	NA	NA	NA
23318	ZCCHC11	15.68	15.3	14.43	15.99	16.37	15.32	15.136	15.893	0.0681052	0.023384	0.0398111
729747	ZNF878	0.97	0.81	0.62	0.44	0.52	0.5	0.8	0.486	-0.583233	0.0259602	0.0445261
8100	IFT88	6.28	5.78	5.07	3.93	3.32	3.57	5.71	3.606	-0.62441	2.06e-12	1.41e-12
8600	TNFSF11	NA	NA	NA	NA	NA	NA	NA	NA	NA	NA	NA
64777	RMND5B	21.28	22.36	23.76	16.1	17.86	16.23	22.466	16.73	-0.400791	7.41e-15	4.47e-15
8537	BCAS1	0.02	0.03	0	0	0	0	0.016	0	NA	NA	NA
122258	SPACA7	NA	NA	NA	NA	NA	NA	NA	NA	NA	NA	NA
147700	KLC3	NA	NA	NA	NA	NA	NA	NA	NA	NA	NA	NA
23379	ICE1	20.09	17.95	17.85	23.01	22.63	22.05	18.63	22.563	0.330293	1.51e-42	3.68e-43
8941	CDK5R2	0	0	0.03	0	0.08	0.05	0.01	0.043	2.20436	0.0569752	0.106035
255758	TCTEX1D2	12.14	12.09	12.43	3.21	2.88	4.53	12.22	3.54	-1.78876	7.56e-29	2.64e-29
57062	DDX24	100.01	101.46	97.43	89.51	89.61	90.17	99.633	89.763	-0.149482	2.52e-15	1.49e-15
113802	HENMT1	3.35	4.08	4.54	4	3.61	3.32	3.99	3.643	-0.0916676	0.199307	0.453202
51667	NUB1	19.52	19.43	20.24	18.56	19.8	20.42	19.73	19.593	0.00568183	0.339545	0.894422
57380	MRS2	15.85	16.03	15.79	16.44	17.18	18.24	15.89	17.286	0.093646	0.0226063	0.0383493
BGI_novel_G000577	BGI_novel_G000577	0.02	0.1	0.11	0.15	0.04	0.06	0.076	0.083	0.132539	0.320296	0.829318
1973	EIF4A1	594.63	624.25	609.95	395.95	403.84	400.04	609.61	399.943	-0.606935	0	0
65122	PRAMEF2	NA	NA	NA	NA	NA	NA	NA	NA	NA	NA	NA
8214	DGCR6	0.75	0.67	0	0.44	0.33	0.15	0.473	0.306	-0.623803	0.0951286	0.189494
BGI_novel_G000930	BGI_novel_G000930	NA	NA	NA	NA	NA	NA	NA	NA	NA	NA	NA
284992	CCDC150	3	2.96	2.54	3.44	3.08	3.62	2.833	3.38	0.32823	0.000147695	0.000180215
57474	ZNF490	0.69	0.96	0.64	1.01	1.16	1.12	0.763	1.096	0.342429	0.012905	0.0206851
79611	ACSS3	2.8	3.08	3.04	2.15	2.74	2.58	2.973	2.49	-0.27146	0.00503695	0.00754357
152404	IGSF11	0.02	0.02	0.07	0	0	0	0.036	0	-3.4395	0.020295	0.0339506
160728	SLC5A8	NA	NA	NA	NA	NA	NA	NA	NA	NA	NA	NA
23659	PLA2G15	3.35	3.01	3.97	1.85	1.88	2.13	3.443	1.953	-0.829444	3.48e-12	2.42e-12
64782	AEN	17.72	16.72	17.26	18.67	18.96	18.22	17.233	18.616	0.103619	0.00823183	0.0127228
9842	PLEKHM1	4.97	4.95	4.88	4.46	5.17	5.35	4.933	4.993	-0.0201405	0.297979	0.756962
414899	BLID	NA	NA	NA	NA	NA	NA	NA	NA	NA	NA	NA
3849	KRT2	0	0.03	0	0	0	0	0.01	0	NA	NA	NA
8776	MTMR1	15.66	14.57	14.78	17.25	18.38	17.31	15.003	17.646	0.185844	3.33e-06	3.43e-06
116154	PHACTR3	0.03	0.04	0.12	0.08	0.03	0.03	0.063	0.046	-0.407076	0.225498	0.528946
8711	TNK1	3.13	3.55	3.03	3.27	2.68	2.56	3.236	2.836	-0.185602	0.0441901	0.0797594
BGI_novel_G001120	BGI_novel_G001120	0.4	0	0.2	0.19	0.87	0.78	0.2	0.613	1.5454	0.0085737	0.0132851
81559	TRIM11	14.05	16.75	15.38	16.04	15.95	16.64	15.393	16.21	0.0819909	0.0490992	0.0894689
105371045	LOC105371045	0.02	0.02	0.05	0.02	0	0.02	0.03	0.013	-1.4395	0.103253	0.209418
2029	ENSA	144.2	155.84	169.51	179.98	179.57	184.24	156.516	181.263	0.197597	1.15e-19	5.55e-20
57447	NDRG2	10.62	11.32	10.59	11.15	10.99	10.35	10.843	10.83	0.00215577	0.356285	0.973986
5671	PSG3	0	0	0	0.05	0	0	0	0.016	NA	NA	NA
23584	VSIG2	0.2	0	0.07	0.06	0.06	0	0.09	0.04	-1.11757	0.162451	0.356743
201292	TRIM65	24.7	25.42	25.39	31	31.7	32.91	25.17	31.87	0.344576	6.48e-27	2.41e-27
83443	SF3B5	66.9	75.38	74.75	58.06	59.96	57.98	72.343	58.666	-0.300201	2.1e-10	1.62e-10
BGI_novel_G000856	BGI_novel_G000856	0.71	1.93	1.39	1.4	1.5	0.83	1.343	1.243	-0.0823682	0.280839	0.702645
4218	RAB8A	72.67	69.96	65.96	61.94	62.06	59.88	69.53	61.293	-0.189155	1.64e-12	1.12e-12
107986035	LOC107986035	NA	NA	NA	NA	NA	NA	NA	NA	NA	NA	NA
23225	NUP210	35.25	34.19	33.4	38.73	37.84	37.31	34.28	37.96	0.148595	2.58e-14	1.59e-14
51138	COPS4	38.19	37.33	41.16	41.46	40.46	41.28	38.893	41.066	0.0739418	0.0295614	0.0512529
221294	NT5DC1	8.44	8.98	8.52	7.34	6.99	7.15	8.646	7.16	-0.283642	5.69e-06	6e-06
BGI_novel_G000588	BGI_novel_G000588	NA	NA	NA	NA	NA	NA	NA	NA	NA	NA	NA
727800	RNF208	2.33	2.39	2.47	3.09	2.5	2.72	2.396	2.77	0.210235	0.132625	0.280081
20	ABCA2	16.64	16.74	15.5	14.02	14.61	14.61	16.293	14.413	-0.176768	2.37e-10	1.82e-10
80760	ITIH5	0.02	0.04	0.04	0.03	0	0.02	0.033	0.016	-0.694521	0.220271	0.513789
23295	MGRN1	14.36	12.61	12.36	13.47	13.99	12.93	13.11	13.463	0.0669739	0.0707655	0.135114
349075	ZNF713	0.91	0.83	0.73	0.84	0.79	0.88	0.823	0.836	0.0197559	0.341375	0.901829
283446	MYO1H	0.12	0.11	0.13	0.05	0.06	0.03	0.12	0.046	-1.2431	0.00900445	0.0140119
100996721	LOC100996721	4.24	3.29	4.1	2.53	2.79	2.37	3.876	2.563	-0.606317	3.65e-07	3.48e-07
255349	TMEM211	NA	NA	NA	NA	NA	NA	NA	NA	NA	NA	NA
1983	EIF5	92.19	90.17	86.63	118.39	114.81	113.09	89.663	115.43	0.364758	4.9e-183	2.32e-184
124842	TMEM132E	12.28	12.69	11.4	17.47	16.39	15.85	12.123	16.57	0.464825	1.35e-37	3.69e-38
64786	TBC1D15	9.32	8	8.37	7.57	9.07	7.54	8.563	8.06	-0.132564	0.0218167	0.0367512
79085	SLC25A23	100.24	94.81	96	78.01	77.79	79.61	97.016	78.47	-0.30679	1.25e-64	2.01e-65
11152	WDR45	3.76	4.72	5.14	6.16	5.91	5.75	4.54	5.94	0.381546	0.000414466	0.000534731
468	ATF4	318.83	339.24	349.14	317.59	322.38	330.93	335.736	323.633	-0.0496989	0.000548645	0.000718594
BGI_novel_G001059	BGI_novel_G001059	0.03	0.09	0.08	0.13	0.25	0.2	0.066	0.193	1.57997	0.00346823	0.0050594
84618	NT5C1A	0	0.08	0	0.07	0.13	0	0.026	0.066	1.46739	0.157794	0.343675
7247	TSN	34.92	31.82	34.4	32.22	31.03	31.07	33.713	31.44	-0.103808	0.000367952	0.000471932
10327	AKR1A1	46.36	47.11	46.97	38.65	39.98	39.79	46.813	39.473	-0.261009	3.51e-10	2.74e-10
9697	TRAM2	13.75	13.17	12.58	16.41	16.21	16.68	13.166	16.433	0.319664	1.82e-25	7.08e-26
7634	ZNF80	NA	NA	NA	NA	NA	NA	NA	NA	NA	NA	NA
90313	TP53I13	12.63	13.36	14.06	14.29	12.85	13.11	13.35	13.416	-0.114542	0.0457984	0.0829488
729428	GAGE12B	0	0	0	0.19	0.19	0	0	0.126	NA	NA	NA
554235	ASPDH	0	0	0	0.09	0	0	0	0.03	NA	NA	NA
163175	LGI4	3.94	2.79	2.85	2.24	2.1	1.95	3.193	2.096	-0.560671	1.45e-09	1.17e-09
8754	ADAM9	29.49	27.14	27.93	38.64	37.31	35.85	28.186	37.266	0.401667	2.54e-49	5.29e-50
126003	TRAPPC5	55.49	64.23	64.33	56.64	62.07	73.39	61.35	64.033	0.0801284	0.0596	0.111508
84816	RTN4IP1	5.1	6.55	5.85	4.94	4.75	5.09	5.833	4.926	-0.31602	0.000631908	0.000834516
143384	CACUL1	6.82	6.85	6.54	7.85	7.63	7.05	6.736	7.51	0.161465	0.000234853	0.000294431
128372	OR6N1	NA	NA	NA	NA	NA	NA	NA	NA	NA	NA	NA
10083	USH1C	NA	NA	NA	NA	NA	NA	NA	NA	NA	NA	NA
84287	ZDHHC16	56.81	58.48	62.09	47.03	46.34	46.67	59.126	46.68	-0.345829	1.31e-25	5.09e-26
84240	ZCCHC9	17.83	16.06	17.74	27.78	26.69	26.47	17.21	26.98	0.661686	8.35e-30	2.83e-30
5922	RASA2	1.62	1.56	1.64	1.47	2.37	2.18	1.606	2.006	0.0865712	0.177062	0.394426
200879	LIPH	0	0	0.06	0	0.03	0	0.02	0.01	-1.70253	0.129239	0.271913
10787	NCKAP1	51.27	49.92	50.24	58.12	56.61	55.8	50.476	56.843	0.170972	9.06e-18	4.74e-18
BGI_novel_G001596	BGI_novel_G001596	0.32	0	0	0	0	0	0.106	0	-4.87459	9.72e-05	0.000116187
285525	YIPF7	0	0.01	0	0.09	0	0.1	0.003	0.063	2.20436	0.0569752	0.106035
2583	B4GALNT1	20.46	21.82	20.51	15.76	17.75	17.08	20.93	16.863	-0.338846	7.04e-23	3e-23
57332	CBX8	18.17	15.86	21.55	21.98	19.48	20.83	18.526	20.763	0.155845	0.00473347	0.00704697
9401	RECQL4	15.59	15.96	16.45	12.1	13.52	13.11	16	12.91	-0.298869	1.56e-12	1.06e-12
710	SERPING1	0.64	0.54	0.96	0.46	0.73	1.12	0.713	0.77	0.0888814	0.293912	0.744638
23277	CLUH	40.89	40.9	38.36	22.14	22.34	22.69	40.05	22.39	-0.837665	7.28e-251	2.43e-252
7087	ICAM5	9.52	9.23	9.27	10.3	9.89	10.19	9.34	10.126	0.164849	0.000331415	0.000422505
5105	PCK1	NA	NA	NA	NA	NA	NA	NA	NA	NA	NA	NA
154467	CCDC167	21.02	18.91	24.48	18.13	15.54	20.09	21.47	17.92	-0.268191	0.00393401	0.00578552
112	ADCY6	5.5	5.81	5.47	5.78	5.93	5.64	5.593	5.783	0.0507675	0.154796	0.335157
442444	FAM47C	NA	NA	NA	NA	NA	NA	NA	NA	NA	NA	NA
9423	NTN1	1.22	1.26	1.33	0.72	0.5	0.79	1.27	0.67	-0.920009	2.51e-11	1.83e-11
338398	TAS2R60	NA	NA	NA	NA	NA	NA	NA	NA	NA	NA	NA
92017	SNX29	2.11	2.12	2.03	1.5	2.11	1.64	2.086	1.75	-0.402336	5.93e-07	5.73e-07
26289	AK5	0.05	0.08	0.07	0.1	0.12	0.13	0.066	0.116	0.799968	0.0853798	0.167726
50814	NSDHL	46.23	44.66	44.89	42.11	40.35	41.22	45.26	41.226	-0.137191	0.000297107	0.00037681
9935	MAFB	NA	NA	NA	NA	NA	NA	NA	NA	NA	NA	NA
492307	C8orf22	NA	NA	NA	NA	NA	NA	NA	NA	NA	NA	NA
24139	EML2	5.55	5.69	5.78	5.27	4.95	4.95	5.673	5.056	-0.136935	0.0660231	0.1252
157567	ANKRD46	4.56	5.81	5.04	3.99	3.8	3.57	5.136	3.786	-0.422119	3.48e-06	3.59e-06
6257	RXRB	3.8	4.51	3.62	2.21	2.31	2.26	3.976	2.26	-0.797992	9e-14	5.74e-14
2590	GALNT2	23.34	23.51	21.69	14.07	13.44	14.25	22.846	13.92	-0.72223	2.01e-94	2.1e-95
643905	PRR21	NA	NA	NA	NA	NA	NA	NA	NA	NA	NA	NA
3750	KCND1	0.58	0.54	0.38	0.91	0.95	0.99	0.5	0.95	0.927285	1.19e-07	1.09e-07
79989	TTC26	3.01	3.24	3.91	4.13	3.63	3.79	3.386	3.85	0.0763406	0.162214	0.355367
150590	C2orf15	0.39	0.55	0.29	0.34	0.28	0.42	0.41	0.346	-0.17897	0.270783	0.670575
10161	LPAR6	0	0.03	0.03	0.03	0	0.03	0.02	0.02	-0.117569	0.348488	0.935023
159989	CCDC67	NA	NA	NA	NA	NA	NA	NA	NA	NA	NA	NA
5337	PLD1	2.36	2.56	2.36	1.66	1.64	1.75	2.426	1.683	-0.536522	6.38e-08	5.74e-08
9255	AIMP1	25.64	27.76	28.62	36.12	36.77	34.8	27.34	35.896	0.325693	1.79e-24	7.17e-25
146059	CDAN1	5.36	4.68	5.71	4.36	4.07	3.97	5.25	4.133	-0.360037	1.11e-07	1.02e-07
9133	CCNB2	77.02	81.39	85.01	65.81	64.26	58.62	81.14	62.896	-0.367177	2.7e-33	8.25e-34
286133	SCARA5	0	0	0.05	0.05	0	0.05	0.016	0.033	0.882431	0.168503	0.372806
7123	CLEC3B	0	0	0	0.1	0	0.15	0	0.083	NA	NA	NA
168537	GIMAP7	NA	NA	NA	NA	NA	NA	NA	NA	NA	NA	NA
55830	GLT8D1	17.86	19.19	19.37	17.95	15.67	15.78	18.806	16.466	-0.196959	0.000121403	0.000146855
5745	PTH1R	1.48	1.31	1.23	2.07	2.39	2.44	1.34	2.3	0.773496	3.35e-06	3.45e-06
6513	SLC2A1	20.57	20.87	20.91	27.57	25.26	26.81	20.783	26.546	0.353782	1.49e-25	5.76e-26
2116	ETV2	1.43	1.44	1.51	1.4	1.21	1.26	1.46	1.29	0.0888814	0.250045	0.60655
23247	KIAA0556	4.14	3.66	3.58	3.06	2.67	2.71	3.793	2.813	-0.450553	2.03e-11	1.47e-11
23632	CA14	18.3	18.27	17.65	29.6	29.48	28.41	18.073	29.163	0.675541	4.96e-41	1.24e-41
55698	RADIL	0.02	0.09	0.02	0.04	0	0.02	0.043	0.02	-1.11757	0.124425	0.259019
107986004	LOC107986004	0.02	0	0	0	0	0	0.006	0	NA	NA	NA
9117	SEC22C	15.72	15.29	17.49	13.82	14.19	12.67	16.166	13.56	-0.0844188	0.0347543	0.0611949
6218	RPS17	1527.3	1774.84	2039.27	2117.71	2382.21	2630.87	1780.47	2376.93	0.415467	0	0
245806	VGLL2	NA	NA	NA	NA	NA	NA	NA	NA	NA	NA	NA
25888	ZNF473	4.54	5.22	4.93	5.33	5.04	5.57	4.896	5.313	0.10629	0.0490547	0.0893796
100287482	SMKR1	0	0.08	0.15	0	0.07	0.14	0.076	0.07	-0.117569	0.345693	0.920464
254887	ZDHHC23	2.31	2.27	2.21	1.68	1.3	1.73	2.263	1.57	-0.463514	8.48e-07	8.31e-07
80820	EEPD1	2.87	3.08	2.78	2.74	2.77	2.96	2.91	2.823	-0.0620744	0.203946	0.466683
55973	BCAP29	15.36	13.02	14.7	15.61	14.84	14.33	14.36	14.926	-0.00992521	0.317809	0.821571
389692	MAFA	6.13	6.18	7.41	4.63	4.64	4.98	6.573	4.75	-0.473253	5.22e-08	4.67e-08
114902	C1QTNF5	0	0	0.06	0.01	0.04	0.01	0.02	0.02	1.05236	0.224951	0.527404
389320	TEX43	NA	NA	NA	NA	NA	NA	NA	NA	NA	NA	NA
148534	TMEM56	3.21	3.59	3.76	4.55	6.11	4.69	3.52	5.116	0.54069	1.17e-20	5.42e-21
55959	SULF2	33.75	33.63	31.74	58.11	59.15	58.92	33.04	58.726	0.827369	8.98e-276	2.59e-277
6997	TDGF1	NA	NA	NA	NA	NA	NA	NA	NA	NA	NA	NA
80199	FUZ	9.13	12.48	12.4	10.61	11.65	9.81	11.336	10.69	-0.075759	0.145868	0.312999
6744	SSFA2	22.9	21.71	21.01	22.89	20.91	20.34	21.873	21.38	0.126801	9.73e-06	1.05e-05
207	AKT1	108.43	106.66	107.49	74.17	74.22	74.64	107.526	74.343	-0.526476	2.37e-156	1.36e-157
81550	TDRD3	16.57	15.18	15	17.19	15.36	15.56	15.583	16.036	0.0441187	0.161601	0.353804
54708	2021-03-05	13.98	14.28	14.15	14.91	15.61	13.64	14.136	14.72	-0.0336915	0.209745	0.482669
48	ACO1	20.57	20.11	18.75	15.87	15.39	16.38	19.81	15.88	-0.318252	1.04e-15	6.04e-16
285848	PNPLA1	0.04	0.03	0	0.04	0	0.02	0.023	0.02	-0.117569	0.345693	0.920464
220047	CCDC83	0	0	0	0	0.07	0	0	0.023	NA	NA	NA
56099	PCDHGB7	0.79	1.15	0.77	0.51	0.56	0.64	0.903	0.57	-0.612671	0.000243386	0.000305752
51031	GLOD4	38.02	37.31	38.69	38.74	38.23	35.7	38.006	37.556	-0.0141561	0.282841	0.708493
BGI_novel_G000709	BGI_novel_G000709	0.39	0.65	0.36	1.03	1.14	0.94	0.466	1.036	1.17092	3.94e-07	3.77e-07
728229	TMEM191B	0.48	0.43	0.13	0.23	0.27	0.28	0.346	0.26	-0.356016	0.164329	0.36157
89887	ZNF628	3.28	3	2.99	5.19	5.23	4.87	3.09	5.096	0.715549	2.49e-17	1.33e-17
79192	IRX1	NA	NA	NA	NA	NA	NA	NA	NA	NA	NA	NA
8607	RUVBL1	84.46	87.24	84.42	81.16	83.67	79.52	85.373	81.45	-0.0692779	0.00537257	0.00808248
494513	DFNB59	1.59	1.37	2.1	2.45	2.01	2.42	1.686	2.293	0.414652	0.00718357	0.0110175
BGI_novel_G000306	BGI_novel_G000306	0	0.47	0.28	0.4	0.53	0.4	0.25	0.443	0.882431	0.120669	0.249908
286207	CFAP157	0.26	0.44	0.4	0.22	0.21	0.4	0.366	0.276	-0.249008	0.207867	0.477834
23385	NCSTN	27.58	27.79	27.2	18.55	18.29	19.47	27.523	18.77	-0.556323	3.26e-47	7.09e-48
9955	HS3ST3A1	2.84	3.22	2.9	3.51	2.99	3.08	2.986	3.193	0.0982674	0.123398	0.256372
84460	ZMAT1	0.03	0.03	0	0	0	0	0.02	0	NA	NA	NA
57497	LRFN2	0	0.03	0	0	0	0	0.01	0	NA	NA	NA
386653	IL31	NA	NA	NA	NA	NA	NA	NA	NA	NA	NA	NA
9904	RBM19	10.61	9.63	9.6	7.7	7.4	8.23	9.946	7.776	-0.334245	7.73e-11	5.81e-11
1155	TBCB	107.97	114.32	117.41	139.49	147.63	157.53	113.233	148.216	0.409715	4.89e-52	9.65e-53
79447	PAGR1	19.35	20.7	22.52	12.19	12.13	11.72	20.856	12.013	-0.796576	3.43e-87	3.95e-88
10844	TUBGCP2	23.73	23.11	22.71	27.04	25.86	27.06	23.183	26.653	0.237855	1.46e-10	1.11e-10
788	SLC25A20	6.77	5.71	7.1	9.08	8.86	9.08	6.526	9.006	0.456667	4.19e-08	3.73e-08
93986	FOXP2	2.91	3.22	2.87	2.55	2.67	2.61	3	2.61	-0.2431	0.000770176	0.00102917
BGI_novel_G000801	BGI_novel_G000801	0.31	0.35	0.09	0.75	0.27	0.48	0.25	0.5	1.01788	0.018005	0.0297106
144402	CPNE8	0.17	0.23	0.18	0.07	0	0.07	0.193	0.046	-1.84004	0.000100371	0.000120339
11251	PTGDR2	0.07	0.17	0.05	0.02	0.02	0	0.096	0.013	-2.577	0.00420468	0.00620781
25833	POU2F3	0.03	0.02	0.06	0.03	0	0.03	0.036	0.02	-0.532607	0.256428	0.626922
1617	DAZ1	NA	NA	NA	NA	NA	NA	NA	NA	NA	NA	NA
490	ATP2B1	16.38	14.98	14.85	15.76	16.01	15.52	15.403	15.763	-0.00602823	0.326374	0.849193
8634	RTCA	12.05	12.97	13.83	16.05	16.54	16.53	12.95	16.373	0.339242	4.76e-11	3.53e-11
1843	DUSP1	3.64	4.51	5.05	4.18	4.47	3.57	4.4	4.073	-0.109487	0.144741	0.310415
56342	PPAN	58.73	58.23	61.01	61.32	59.95	62.71	59.323	61.326	0.0466756	0.0698511	0.133207
441490	FTH1P18	0	0	0	0.25	0.17	0.17	0	0.196	3.68979	0.00860219	0.0133377
55197	RPRD1A	31.44	29.05	29.04	27.24	25.94	26.51	29.843	26.563	-0.201589	3.41e-12	2.37e-12
84315	MON1A	9.62	8.59	10.04	14.82	14.43	15.48	9.416	14.91	0.660359	8.29e-24	3.41e-24
51574	LARP7	23	21.5	22.73	19.72	19.74	19.34	22.41	19.6	-0.198503	1.62e-05	1.79e-05
105375938	LOC105375938	NA	NA	NA	NA	NA	NA	NA	NA	NA	NA	NA
56916	SMARCAD1	9.64	9.91	9.28	11.85	10.95	11.12	9.61	11.306	0.239877	2.38e-08	2.09e-08
56140	PCDHA8	0.12	0.07	0.18	0.09	0.03	0.09	0.123	0.07	-0.353472	0.202898	0.462637
6502	SKP2	68.72	65.03	66.29	68.87	68.3	74.53	66.68	70.566	0.0261365	0.12025	0.248822
1294	COL7A1	0.64	0.51	0.47	0.52	0.71	0.65	0.54	0.626	0.211311	0.0610383	0.114529
119692	OR51S1	NA	NA	NA	NA	NA	NA	NA	NA	NA	NA	NA
474343	SPIN2B	5.02	5.71	5.6	3.98	3.81	4.68	5.443	4.156	-0.461932	0.000525891	0.000687406
BGI_novel_G000226	BGI_novel_G000226	0.83	0.46	0	0.8	0	0.43	0.43	0.41	-0.0712256	0.330188	0.862502
4640	MYO1A	0	0.04	0.02	0.06	0	0	0.02	0.02	-0.117569	0.345693	0.920464
7111	TMOD1	1.43	1.56	0.97	1.4	1.23	1.64	1.32	1.423	0.11694	0.188439	0.424269
782	CACNB1	7.42	7.1	7.22	7.6	7.94	7.63	7.246	7.723	0.114455	0.0427008	0.0768604
5225	PGC	NA	NA	NA	NA	NA	NA	NA	NA	NA	NA	NA
83541	FAM110A	2.75	3.84	2.97	1.53	1.62	1.55	3.186	1.566	-0.942286	8.27e-09	7.04e-09
26045	LRRTM2	0.02	0.03	0.05	0.3	0.17	0.17	0.033	0.213	2.61035	7.44e-09	6.32e-09
10544	PROCR	2.22	2.35	1.83	2.58	1.99	2.15	2.133	2.24	0.0719083	0.279052	0.697254
6510	SLC1A5	65.87	67.38	66.75	70.07	66.95	70.46	66.666	69.16	0.0601549	0.00515485	0.00773204
781	CACNA2D1	12.55	11.9	12.06	20.57	19.66	19.49	12.17	19.906	0.656125	8.32e-108	7.37e-109
BGI_novel_G000609	BGI_novel_G000609	NA	NA	NA	NA	NA	NA	NA	NA	NA	NA	NA
131450	CD200R1	0.07	0.07	0	0.06	0.18	0.13	0.046	0.123	1.46739	0.0332275	0.0582438
10713	USP39	101.48	106.56	110.15	103.99	103.83	100.8	106.063	102.873	-0.0404471	0.0284361	0.0491381
11272	PRR4	0	0	0	1.43	4.24	1.25	0	2.306	6.47638	2.8e-12	1.93e-12
9867	PJA2	21.64	19.79	20.94	18.72	17.76	17.65	20.79	18.043	-0.206969	1.28e-10	9.71e-11
105379272	LOC105379272	2.15	1.8	1.87	2.35	2.43	3.28	1.94	2.686	0.460833	0.0599924	0.112322
65065	NBEAL1	2.11	1.94	2.11	1.61	1.67	1.73	2.053	1.67	-0.234903	8.71e-05	0.000103581
5327	PLAT	0.1	0.03	0.07	0.13	0.09	0.16	0.066	0.126	0.969893	0.0562723	0.104365
BGI_novel_G000387	BGI_novel_G000387	NA	NA	NA	NA	NA	NA	NA	NA	NA	NA	NA
112770	GLMP	0.18	0.13	0.12	0.11	0	0.21	0.143	0.106	-0.339962	0.270844	0.671304
56924	PAK6	0.02	0.08	0.04	0.11	0.09	0.02	0.046	0.073	0.824816	0.098888	0.198863
203286	ANKS6	20.73	20.1	20.89	25.36	24.88	24.64	20.573	24.96	0.224976	1.18e-17	6.19e-18
8801	SUCLG2	22.39	22.55	21.99	21.22	20.16	19.34	22.31	20.24	-0.151326	0.000465045	0.000603431
1146	CHRNG	0.07	0.04	0.07	0.03	0	0.06	0.06	0.03	-0.854535	0.182779	0.409599
89	ACTN3	0.22	0.23	0.05	0.09	0.14	0.08	0.166	0.103	-0.587055	0.124981	0.260237
BGI_novel_G000855	BGI_novel_G000855	12.82	14.78	13.37	14.4	14.73	13.91	13.656	14.346	0.0754965	0.126949	0.26494
4342	MOS	NA	NA	NA	NA	NA	NA	NA	NA	NA	NA	NA
10229	COQ7	7.52	6.74	6.02	4.79	5	4.63	6.76	4.806	-0.491524	1.39e-09	1.12e-09
10026	PIGK	11.38	11	11.74	15.76	15.76	15.96	11.373	15.826	0.474684	9.28e-33	2.88e-33
63971	KIF13A	5.1	5	4.66	2.48	2.81	2.94	4.92	2.743	-0.767823	6.05e-32	1.93e-32
8661	EIF3A	73.18	67.88	65.26	33.44	30.71	31.87	68.773	32.006	-1.10406	0	0
3960	LGALS4	NA	NA	NA	NA	NA	NA	NA	NA	NA	NA	NA
55287	TMEM40	0	0	0	0.06	0	0.06	0	0.04	NA	NA	NA
146909	KIF18B	23.93	21.45	22.76	21.76	22.37	21.41	22.713	21.846	-0.0647154	0.023022	0.0391265
10550	ARL6IP5	38.79	42.96	39.69	50.9	51.05	51.6	40.48	51.183	0.342053	4.95e-26	1.9e-26
7174	TPP2	12.54	13.5	12.41	13.2	12.91	13.12	12.816	13.076	0.0319981	0.187471	0.421689
1675	CFD	4.42	7.77	7.03	12.62	10.52	11.27	6.406	11.47	0.829645	1.7e-15	9.95e-16
649	BMP1	12.59	12.39	13.26	16.46	15.51	15.18	12.746	15.716	0.268667	1.67e-08	1.45e-08
644215	LOC644215	1.23	1.1	1.01	0.9	0.92	0.9	1.113	0.906	-0.299231	0.00191725	0.00269898
3903	LAIR1	0.54	0.41	0.52	0.4	0.35	0.61	0.49	0.453	-0.112839	0.274219	0.681838
1318	SLC31A2	2.95	2.46	2.45	2.36	1.88	1.58	2.62	1.94	-0.407076	0.00620665	0.00943231
64393	ZMAT3	1.86	1.54	1.61	3.12	3.12	3.16	1.67	3.133	0.903155	6.52e-40	1.68e-40
645104	CLRN2	NA	NA	NA	NA	NA	NA	NA	NA	NA	NA	NA
64216	TFB2M	27.45	24.26	27.18	36.16	31.75	31.6	26.296	33.17	0.327598	1.35e-13	8.7e-14
83882	TSPAN10	0.93	1.09	1.04	0.63	1.33	0.82	1.02	0.926	-0.117569	0.253489	0.617605
79078	C1orf50	11.78	12.22	12.39	10.8	12.22	12.83	12.13	11.95	-0.0217537	0.31573	0.814895
402778	IFITM10	0.27	0.36	0.26	0.18	0.15	0.24	0.296	0.19	-0.655226	0.0286735	0.0495908
BGI_novel_G000581	BGI_novel_G000581	0.07	0.01	0.04	1.17	0.9	1.06	0.04	1.043	4.61282	3.16e-64	5.13e-65
147920	IGFL2	NA	NA	NA	NA	NA	NA	NA	NA	NA	NA	NA
125476	INO80C	9.83	13.49	12.1	15.2	15.14	16.31	11.806	15.55	0.389662	3.05e-05	3.46e-05
BGI_novel_G000623	BGI_novel_G000623	0	0	0.82	0	0.75	0.56	0.273	0.436	0.60538	0.08344	0.16327
3738	KCNA3	NA	NA	NA	NA	NA	NA	NA	NA	NA	NA	NA
23432	GPR161	2.09	2.14	2	1.97	2.02	1.87	2.076	1.953	-0.10101	0.0957951	0.191011
66008	TRAK2	14.5	12.5	12.16	8.94	9.11	9.29	13.053	9.113	-0.524682	3.8e-45	8.63e-46
343990	KIAA1211L	0.53	0.53	0.61	0.32	0.35	0.33	0.556	0.333	-0.810592	0.000401897	0.000517455
2673	GFPT1	22.07	21.38	19.42	35.38	35.43	35.07	20.956	35.293	0.686186	3.5e-160	1.95e-161
164714	TTLL8	NA	NA	NA	NA	NA	NA	NA	NA	NA	NA	NA
55213	RCBTB1	8.17	8.17	7.78	7.7	7.45	7.06	8.04	7.403	-0.117569	0.0214324	0.036005
127391	TMCO2	NA	NA	NA	NA	NA	NA	NA	NA	NA	NA	NA
181	AGRP	0	0	0	0	0.1	0.1	0	0.066	NA	NA	NA
412	STS	2.72	2.07	2.22	3.51	3.75	3.21	2.336	3.49	0.589591	5.15e-16	2.93e-16
6239	RREB1	8.47	8.42	7.82	7.93	7.47	7.64	8.236	7.68	-0.0608376	0.0539025	0.0993754
9293	GPR52	0	0	0	0	0	0.05	0	0.016	NA	NA	NA
29763	PACSIN3	22.36	22.33	24.73	20.17	21.07	21.14	23.14	20.793	-0.155624	0.00109193	0.00148842
56160	NSMCE3	13.17	14.32	14.94	7.22	7.08	6.33	14.143	6.876	-1.03941	4.18e-41	1.04e-41
29066	ZC3H7A	19.99	17.39	18.64	16.53	15.92	15.45	18.673	15.966	-0.228203	4.09e-09	3.41e-09
58497	PRUNE	15.4	16.39	16.48	10.95	11.28	10.96	16.09	11.063	-0.571417	1.38e-29	4.69e-30
2893	GRIA4	1.69	1.66	1.54	3.06	3.04	2.9	1.63	3	0.981966	4.04e-23	1.71e-23
130271	PLEKHH2	0.6	0.35	0.38	0.32	0.28	0.34	0.443	0.313	-0.736479	0.000185384	0.000229225
399693	CCDC187	0.13	0.09	0.14	0.06	0.03	0.1	0.12	0.063	-0.871741	0.00431984	0.00639135
2886	GRB7	0	0.12	0.2	0.29	0.2	0.36	0.106	0.283	1.46739	0.00310807	0.00450023
51626	DYNC2LI1	9.76	9.63	10.52	7.66	8.67	8.18	9.97	8.17	-0.280508	0.00172309	0.00240976
2543	GAGE1	0	0	0.18	0	0	0	0.06	0	NA	NA	NA
5650	KLK7	0	0	0	0.04	0	0	0	0.013	NA	NA	NA
5224	PGAM2	4.74	4.63	4.55	4.88	5.62	5.37	4.64	5.29	0.096177	0.0860284	0.169242
84696	ABHD1	0	0.07	0.18	0	0	0.06	0.083	0.02	-2.11757	0.0737787	0.141997
105371409	LOC105371409	0	0	0	0	0	0.05	0	0.016	NA	NA	NA
55706	NDC1	39.5	36.05	37.99	33.82	33.12	32.65	37.846	33.196	-0.195647	4.78e-16	2.71e-16
4287	ATXN3	2.67	2.72	3.02	3.63	3.4	3.55	2.803	3.526	0.333439	4.9e-07	4.71e-07
83941	TM2D1	12.33	13.53	11.65	15.69	14.65	14.83	12.503	15.056	0.27289	0.000384936	0.00049473
29984	RHOD	NA	NA	NA	NA	NA	NA	NA	NA	NA	NA	NA
164684	WBP2NL	NA	NA	NA	NA	NA	NA	NA	NA	NA	NA	NA
5362	PLXNA2	1.1	1.13	1.13	1.2	1.21	1.13	1.12	1.18	0.113756	0.110167	0.224856
10885	WDR3	45.39	43.5	43.72	38.15	39.77	39.28	44.203	39.066	-0.179023	3.21e-13	2.1e-13
80336	PABPC1L	5.03	4.84	5.59	5.49	5.49	5.49	5.153	5.49	0.0935854	0.0750399	0.144683
51293	CD320	94.09	102.43	110.08	130.7	131.39	130.92	102.2	131.003	0.357784	1.12e-40	2.83e-41
7957	EPM2A	1.61	1.38	1.73	1.77	1.46	1.77	1.573	1.666	0.0219299	0.334336	0.877122
29114	TAGLN3	0.06	0.07	0	0.12	0	0.05	0.043	0.056	0.467393	0.285827	0.719832
282991	BLOC1S2	19.16	17.03	18.95	21.4	22.86	21.45	18.38	21.903	0.265728	4.12e-09	3.43e-09
80224	NUBPL	3.76	3.8	3.72	3.4	3.53	3.41	3.76	3.446	-0.130911	0.0847426	0.166307
2936	GSR	55.71	52.59	50.39	60.6	62.45	60.26	52.896	61.103	0.207315	1.26e-18	6.35e-19
9110	MTMR4	14.62	14.68	14.68	17.41	17.37	16.15	14.66	16.976	0.21112	7.48e-11	5.62e-11
8364	HIST1H4C	16.07	10.54	21.04	18.07	17.48	16.64	15.883	17.396	0.114056	0.19341	0.437337
1289	COL5A1	22.73	22.18	21.77	24.51	24.68	24.52	22.226	24.57	0.141987	1.08e-10	8.15e-11
117156	SCGB3A2	NA	NA	NA	NA	NA	NA	NA	NA	NA	NA	NA
BGI_novel_G001849	BGI_novel_G001849	1.14	1.31	0	0.08	0.84	0	0.816	0.306	-1.39573	0.0853685	0.167662
841	CASP8	3.63	3.46	2.64	3.56	3.31	3.47	3.243	3.446	-0.0459996	0.270465	0.669653
55507	GPRC5D	0.23	0.11	0.05	0.19	0.21	0.14	0.13	0.18	0.341862	0.250188	0.607666
BGI_novel_G001141	BGI_novel_G001141	3.52	3.18	3.54	4.33	3.53	4.27	3.413	4.043	0.240434	0.00553242	0.00834118
8708	B3GALT1	0	0	0	0	0	0.04	0	0.013	NA	NA	NA
54856	GON4L	12.54	12.43	11.01	10.16	10.52	10.77	11.993	10.483	-0.14723	1.76e-05	1.94e-05
100505573	INAFM2	7.75	9.74	9.55	8.48	8.17	7.71	9.013	8.12	-0.190943	0.00279313	0.00402537
389761	SPATA31D4	0	0.03	0	0	0	0	0.01	0	NA	NA	NA
53354	PANK1	6.47	7.73	7.19	7.33	7.07	7.37	7.13	7.256	0.0387947	0.224097	0.525143
BGI_novel_G001498	BGI_novel_G001498	0	0.08	0	0	0	0	0.026	0	NA	NA	NA
8510	MMP23B	0.18	0.41	0.37	0.23	0.31	0.4	0.32	0.313	0.145465	0.302872	0.772484
BGI_novel_G001005	BGI_novel_G001005	NA	NA	NA	NA	NA	NA	NA	NA	NA	NA	NA
474	ATOH1	NA	NA	NA	NA	NA	NA	NA	NA	NA	NA	NA
2121	EVC	12.09	10.85	10.85	8.97	8.74	8.95	11.263	8.886	-0.354068	2.48e-117	1.99e-118
27115	PDE7B	0.02	0.04	0.01	0.03	0.04	0.01	0.023	0.026	-0.117569	0.334798	0.878775
26532	OR10H3	NA	NA	NA	NA	NA	NA	NA	NA	NA	NA	NA
286144	TRIQK	9.42	9.53	9.95	6.16	6.53	6.22	9.633	6.303	-0.616936	8.99e-26	3.46e-26
27335	EIF3K	178.61	189.48	179.02	158.5	159.08	172.09	182.37	163.223	-0.152039	1.64e-08	1.42e-08
135152	B3GAT2	0.04	0	0	0	0	0	0.013	0	NA	NA	NA
79625	NDNF	3.53	3.88	3.51	2.26	2.41	2.22	3.64	2.296	-0.659364	1.4e-09	1.13e-09
65982	ZSCAN18	6.26	5.97	6.78	3.42	3.23	3.76	6.336	3.47	-0.877045	1.01e-22	4.32e-23
9497	SLC4A7	9.82	8.58	8.61	7.65	7.71	7.03	9.003	7.463	-0.291402	2.79e-13	1.82e-13
2953	GSTT2	1.44	0.49	1.67	1.23	0.71	1.55	1.2	1.163	-0.0744561	0.305791	0.781188
4058	LTK	6.14	5.91	5.56	5.58	5.82	5.92	5.87	5.773	-0.022455	0.300309	0.764068
6947	TCN1	NA	NA	NA	NA	NA	NA	NA	NA	NA	NA	NA
6715	SRD5A1	20.5	21.84	21.22	17.44	16.92	17.55	21.186	17.303	-0.307361	7.44e-11	5.58e-11
256691	MAMDC2	0.04	0.03	0.02	0	0.09	0.04	0.03	0.043	0.467393	0.251553	0.611976
8745	ADAM23	4.39	3.76	4.43	4.56	4.33	4.47	4.193	4.453	0.0842941	0.0808931	0.157221
79716	NPEPL1	1.22	1.17	1.54	2.41	2.99	2.35	1.31	2.583	0.944358	3.38e-09	2.8e-09
8899	PRPF4B	31.34	30.85	28.88	29.86	29.08	29.22	30.356	29.386	-0.0349724	0.0544507	0.100556
126393	HSPB6	4.63	4.53	4.54	2.76	2.94	2.56	4.566	2.753	-0.679628	6.96e-09	5.9e-09
145864	HAPLN3	3.63	2.95	2.74	1.45	1.77	1.31	3.106	1.51	-1.03708	1.75e-11	1.26e-11
201514	ZNF584	6.5	7.38	6.57	7.94	7.18	7.35	6.816	7.49	0.128341	0.0479876	0.0872774
107983988	LOC107983988	0.04	0.02	0	0	0	0.02	0.02	0.006	-1.70253	0.129239	0.271913
23151	GRAMD4	2.94	2.97	3.35	2.08	2.51	2.5	3.086	2.363	-0.509552	6.8e-08	6.14e-08
8884	SLC5A6	33.17	35.72	33.68	51.44	49.29	46.11	34.19	48.946	0.52425	8.23e-81	1.04e-81
79048	SECISBP2	20.7	21.1	19.37	25.66	27.04	23.77	20.39	25.49	0.278264	5.03e-15	3e-15
7262	PHLDA2	NA	NA	NA	NA	NA	NA	NA	NA	NA	NA	NA
729852	UMAD1	11.53	13.34	12.26	15.8	16.73	15.59	12.376	16.04	0.361118	3.56e-10	2.78e-10
BGI_novel_G001617	BGI_novel_G001617	0.15	0.1	0.03	0.12	0	0.03	0.093	0.05	-0.965566	0.108047	0.220108
55186	SLC25A36	9.76	8.98	9.8	10.91	11.01	10.55	9.513	10.823	0.182664	3.82e-05	4.38e-05
152789	JAKMIP1	NA	NA	NA	NA	NA	NA	NA	NA	NA	NA	NA
80131	LRRC8E	0.08	0.3	0.14	0.16	0.16	0.14	0.173	0.153	-0.117569	0.301626	0.768797
10681	GNB5	3.12	2.91	3.72	2.88	2.61	2.75	3.25	2.746	-0.265651	0.0072429	0.0111121
BGI_novel_G001406	BGI_novel_G001406	NA	NA	NA	NA	NA	NA	NA	NA	NA	NA	NA
BGI_novel_G001531	BGI_novel_G001531	2.27	2.21	4.24	3.73	3.68	3.91	2.906	3.773	0.36149	0.0160092	0.0261588
BGI_novel_G001560	BGI_novel_G001560	2.63	6.64	7.89	8.31	5.78	5.6	5.72	6.563	0.209053	0.0643762	0.121558
340527	NHSL2	0	0.01	0.04	0.02	0	0.05	0.016	0.023	0.689785	0.193132	0.436554
57402	S100A14	0.07	0.08	0.07	0	0.21	0.21	0.073	0.14	0.882431	0.168503	0.372806
100129792	CCDC152	0	0	0.03	0	0.03	0	0.01	0.01	-0.235221	0.336583	0.884236
29781	NCAPH2	32.31	36.62	33.66	34.59	37.69	34.77	34.196	35.683	0.064734	0.0377731	0.0670141
27035	NOX1	NA	NA	NA	NA	NA	NA	NA	NA	NA	NA	NA
BGI_novel_G000380	BGI_novel_G000380	0.88	1.56	0.98	0.62	0.34	0.37	1.14	0.443	-1.34651	0.000181008	0.000223635
65094	JMJD4	13.08	14.55	15.3	12.29	12.16	11.64	14.31	12.03	-0.250179	3.29e-06	3.38e-06
100287478	USP17L21	0	0	0	0.01	0	0	0	0.003	NA	NA	NA
10451	VAV3	8.02	6.64	7.56	6.29	6.91	7.12	7.406	6.773	-0.0812024	0.089507	0.176859
4076	CAPRIN1	147.68	145.77	141.24	126.8	123.69	121.94	144.896	124.143	-0.235314	4.97e-69	7.5e-70
9545	RAB3D	5.45	5.9	5.58	5.66	5.46	5.19	5.643	5.436	-0.0468059	0.203553	0.464531
342357	ZKSCAN2	2.09	2.26	2.11	3.25	3.23	3.34	2.153	3.273	0.601137	2.86e-17	1.53e-17
3832	KIF11	49.07	45.71	47.05	35.35	37.57	35.69	47.276	36.203	-0.387038	2.52e-72	3.56e-73
51100	SH3GLB1	10.87	10.49	10.85	13.48	13.49	13.97	10.736	13.646	0.265139	2.98e-12	2.06e-12
9563	H6PD	3.79	3.47	3.34	2.05	2.08	2.07	3.533	2.066	-0.723795	1.04e-31	3.33e-32
10671	DCTN6	46.44	45.77	46.08	39.77	38.51	40.15	46.096	39.476	-0.224371	1.86e-06	1.87e-06
101930420	LOC101930420	0	0	0.05	0	0	0	0.016	0	NA	NA	NA
1655	DDX5	161.6	163.53	165.68	158.36	156.19	151.04	163.603	155.196	-0.0311296	0.0048312	0.00721157
158131	OR1Q1	NA	NA	NA	NA	NA	NA	NA	NA	NA	NA	NA
260436	FDCSP	NA	NA	NA	NA	NA	NA	NA	NA	NA	NA	NA
5077	PAX3	2.3	2.85	2.5	2.85	3.4	3.39	2.55	3.213	0.509335	2.53e-05	2.85e-05
BGI_novel_G001164	BGI_novel_G001164	0.74	0.45	0.34	1.09	0.13	0.39	0.51	0.536	0.0668551	0.333322	0.873865
11269	DDX19B	0.05	0	0	0.03	0.05	0.1	0.016	0.06	1.39502	0.0950482	0.189318
3779	KCNMB1	NA	NA	NA	NA	NA	NA	NA	NA	NA	NA	NA
5724	PTAFR	0.03	0.06	0.02	0.02	0.02	0.02	0.036	0.02	-1.11757	0.124425	0.259019
201254	STRA13	50.06	55.39	69.44	44.73	53.83	55.12	58.296	51.226	-0.182782	0.000125961	0.000152741
55585	UBE2Q1	42.77	41.06	42.19	57.2	58.67	59.04	42.006	58.303	0.471573	9.63e-80	1.23e-80
79738	BBS10	6.16	5.24	5.5	3.91	3.77	3.84	5.633	3.84	-0.556648	5.28e-13	3.49e-13
283375	SLC39A5	0.04	0.05	0.08	0.03	0.04	0.04	0.056	0.036	-0.532607	0.256428	0.626922
116842	LEAP2	0.12	0.27	0.71	0.67	0.56	0.57	0.366	0.6	0.712506	0.110686	0.226189
BGI_novel_G000450	BGI_novel_G000450	7.16	5.1	3.45	10.47	6.67	6.56	5.236	7.9	0.592032	3.71e-05	4.24e-05
120376	COLCA2	0.14	0	0	0	0	0	0.046	0	NA	NA	NA
55299	BRIX1	134.23	135	142.08	163.52	155.67	160.83	137.103	160.006	0.221798	3.48e-21	1.58e-21
51241	COX16	25.28	25.1	28.55	25.17	29.31	27.42	26.31	27.3	0.0476173	0.145473	0.312105
347454	SOWAHD	0.09	0.1	0	0.13	0.04	0.04	0.063	0.07	0.204359	0.320912	0.832181
9924	PAN2	11.65	12.7	12.43	5.12	5.32	5.09	12.26	5.176	-1.23538	1.35e-160	7.48e-162
55997	CFC1	NA	NA	NA	NA	NA	NA	NA	NA	NA	NA	NA
1018	CDK3	2.39	3.55	3.27	4.91	4.3	3.97	3.07	4.393	0.527514	6.25e-05	7.31e-05
78991	PCYOX1L	7.51	7.01	6.4	4.35	3.95	4.32	6.973	4.206	-0.735752	4.98e-16	2.83e-16
259290	TAS2R31	0	0.09	0	0	0	0.07	0.03	0.023	-0.117569	0.350432	0.954029
9765	ZFYVE16	14.17	13.54	12.92	12.5	12.05	12.34	13.543	12.296	-0.152777	2.57e-06	2.62e-06
BGI_novel_G000236	BGI_novel_G000236	1.68	3.67	3.3	1.77	1.21	1.02	2.883	1.333	-1.09517	4.09e-14	2.56e-14
741	ZNHIT2	6.43	8.08	7.75	7.02	6.89	6.9	7.42	6.936	-0.0915743	0.169873	0.376146
BGI_novel_G000014	BGI_novel_G000014	0	0	0	0.16	0.25	0.33	0	0.246	6.8979	1.25e-15	7.26e-16
2806	GOT2	111.7	113.13	116.48	97.52	95.25	96.99	113.77	96.586	-0.237015	2.04e-33	6.21e-34
59284	CACNG7	0.11	0.04	0.04	0.07	0.03	0.07	0.063	0.056	-0.117569	0.340049	0.897433
BGI_novel_G001500	BGI_novel_G001500	NA	NA	NA	NA	NA	NA	NA	NA	NA	NA	NA
7439	BEST1	0.09	0.08	0.16	0.09	0.2	0.17	0.11	0.153	0.534507	0.129368	0.272227
7922	SLC39A7	50.28	49.27	46.97	56.1	55.61	53.77	48.84	55.16	0.188235	4.88e-11	3.62e-11
BGI_novel_G001507	BGI_novel_G001507	NA	NA	NA	NA	NA	NA	NA	NA	NA	NA	NA
9241	NOG	8.08	7.03	7.59	8.87	9.31	7.41	7.566	8.53	0.169854	0.0220116	0.0371193
100128927	ZBTB42	2.83	3.38	3.06	3.07	2.83	2.98	3.09	2.96	-0.063601	0.218354	0.506183
23240	KIAA0922	12.86	11.29	12.16	11.28	11.39	11.97	12.103	11.546	-0.0758706	0.0329195	0.0576334
3880	KRT19	0	0	0.05	0	0	0	0.016	0	NA	NA	NA
3192	HNRNPU	216.34	203.55	204.1	195.54	196.22	197.61	207.996	196.456	0.0135322	0.0481921	0.0876969
4294	MAP3K10	2.29	2.1	2.08	0.93	1.18	1.05	2.156	1.053	-0.841695	4.86e-09	4.07e-09
55588	MED29	7.08	6.88	7.52	6.25	5.63	5.11	7.16	5.663	-0.33973	1.57e-07	1.46e-07
5159	PDGFRB	0.65	0.45	0.52	0.59	0.62	0.72	0.54	0.643	0.237525	0.081842	0.159499
10498	CARM1	97.32	97.9	95.51	96.27	97.04	97.05	96.91	96.786	0.00580286	0.294636	0.746819
55255	WDR41	19.73	20.67	22.97	11.06	11.88	10.99	21.123	11.31	-0.857538	1.11e-72	1.56e-73
1545	CYP1B1	31.51	29.71	29.02	38.44	35.79	36.76	30.08	36.996	0.298032	9.18e-36	2.64e-36
8352	HIST1H3C	NA	NA	NA	NA	NA	NA	NA	NA	NA	NA	NA
1058	CENPA	26.89	24.22	23.5	14.27	13.95	13.01	24.87	13.743	-0.913382	1.58e-43	3.75e-44
7561	ZNF14	2.67	2.93	2.54	3.13	3.31	2.2	2.713	2.88	0.0927235	0.177385	0.395291
BGI_novel_G001188	BGI_novel_G001188	2.72	0	0.56	0.52	0	0	1.093	0.173	-2.70253	0.0224889	0.0380835
10287	RGS19	16.9	16.71	18.43	14.6	15.46	14.5	17.346	14.853	-0.175285	0.00302019	0.00436752
BGI_novel_G001428	BGI_novel_G001428	0	0	0	0.16	0	0	0	0.053	NA	NA	NA
84667	HES7	13.3	15.92	15.17	11.07	11.45	12.45	14.796	11.656	-0.340907	3.04e-07	2.88e-07
55723	ASF1B	80.08	73.29	83.47	50.94	47.67	47.94	78.946	48.85	-0.696694	1.31e-113	1.09e-114
1535	CYBA	86.44	98.54	113.09	93.42	91.58	96.54	99.356	93.846	-0.114044	0.00182376	0.00255837
4978	OPCML	NA	NA	NA	NA	NA	NA	NA	NA	NA	NA	NA
3775	KCNK1	13.14	13.45	13.5	22.39	20.22	20.23	13.363	20.946	0.648923	2.14e-34	6.35e-35
3780	KCNN1	0.8	0.68	0.75	0.31	0.15	0.19	0.743	0.216	-1.76393	3.87e-08	3.44e-08
100287294	LOC100287294	NA	NA	NA	NA	NA	NA	NA	NA	NA	NA	NA
10891	PPARGC1A	0.42	0.41	0.48	0.29	0.29	0.28	0.436	0.286	-0.577953	0.000234784	0.00029429
8992	ATP6V0E1	115.21	126.3	133.63	141.13	145	139.18	125.046	141.77	0.181456	2.97e-09	2.45e-09
84706	GPT2	16.32	16.22	16.2	9.54	9.36	9.58	16.246	9.493	-0.781812	4.22e-68	6.42e-69
200933	FBXO45	7.62	7.15	7.14	7.02	6.95	6.01	7.303	6.66	-0.134009	0.00424956	0.00627827
80742	PRR3	17.64	18.09	19.29	16.68	17.8	17.76	18.34	17.413	-0.0755095	0.0348301	0.0613398
26083	TBC1D29	0	0	0	0	0.03	0	0	0.01	NA	NA	NA
63929	XPNPEP3	8.63	9.26	8.65	8.6	8.96	9.08	8.846	8.88	-0.144936	0.00297944	0.00430614
10135	NAMPT	32.5	29.25	30.47	24.91	25.05	25.48	30.74	25.146	-0.293263	4.69e-26	1.8e-26
2979	GUCA1B	0.76	0.82	0.88	0.54	0.39	0.21	0.82	0.38	-1.09846	7.06e-05	8.31e-05
2961	GTF2E2	41.53	40.07	37.91	51.58	51.65	47.58	39.836	50.27	0.338601	1.25e-17	6.61e-18
BGI_novel_G000207	BGI_novel_G000207	17.18	18.77	19.28	11.92	9.71	12.5	18.41	11.376	-0.693532	1.63e-16	9.05e-17
8824	CES2	13.95	15.08	13.68	10.41	10.18	9.67	14.236	10.086	-0.496208	3.58e-27	1.32e-27
107985535	LOC107985535	0	0	0.11	0.16	0.05	0	0.036	0.07	0.882431	0.203946	0.466806
221927	BRAT1	34.26	36.93	35.43	35.47	34.63	34.18	35.54	34.76	-0.0180119	0.233423	0.551996
115098	CCDC124	125.11	134.54	136.77	70.27	65.9	67.93	132.14	68.033	-0.908302	2.56e-166	1.37e-167
11215	AKAP11	12.38	10.26	10.4	13.22	12.81	12.52	11.013	12.85	0.211012	2.38e-13	1.55e-13
23066	CAND2	1.79	1.65	1.65	1.27	1.37	1.31	1.696	1.316	-0.368035	0.00143917	0.00199445
735	C9	NA	NA	NA	NA	NA	NA	NA	NA	NA	NA	NA
346606	MOGAT3	0.05	0	0	0	0	0	0.016	0	NA	NA	NA
402682	UFSP1	1.92	2.78	2.15	2.71	2.13	2.15	2.283	2.33	0.0428952	0.324108	0.841964
9889	ZBED4	10.9	11.4	10.95	7.86	7.49	7.27	11.083	7.54	-0.553963	4.44e-45	1.01e-45
57677	ZFP14	1.58	1.39	1.66	0.99	0.87	1.26	1.543	1.04	-0.572262	1.3e-08	1.12e-08
153222	CREBRF	0.52	0.41	0.59	0.55	0.65	0.72	0.506	0.64	0.0836887	0.244107	0.582927
1271	CNTFR	0.12	0.11	0.15	0.33	0.33	0.26	0.126	0.306	1.20436	0.0118574	0.0188653
8654	PDE5A	4.4	4.22	4.2	4.18	4.07	4.68	4.273	4.31	-0.0588509	0.142868	0.306045
6921	TCEB1	36.97	38.9	41.77	23.23	22.82	23.71	39.213	23.253	-0.787214	2.48e-70	3.67e-71
168455	CCDC71L	1.68	1.58	1.47	1.39	1.47	1.39	1.576	1.416	-0.153193	0.101977	0.205974
116987	AGAP1	5.81	5.97	5.65	4.41	4.93	4.36	5.81	4.566	-0.334396	1.63e-15	9.56e-16
10048	RANBP9	25.41	23.75	24.24	26.81	30.57	28.68	24.466	28.686	0.214578	6.3e-09	5.33e-09
7324	UBE2E1	47.84	47.9	53.76	47.51	46.45	47.96	49.833	47.306	-0.168957	2.05e-06	2.07e-06
BGI_novel_G001181	BGI_novel_G001181	NA	NA	NA	NA	NA	NA	NA	NA	NA	NA	NA
57604	KIAA1456	0.57	0.43	0.47	0.47	0.35	0.35	0.49	0.39	-0.316014	0.0196909	0.0327745
91543	RSAD2	0.12	0.16	0.12	0.04	0.13	0.06	0.133	0.076	-0.992039	0.0288466	0.0499092
9710	KIAA0355	5.27	4.82	4.46	3.48	3	3.28	4.85	3.253	-0.592636	6.11e-22	2.7e-22
30811	HUNK	3.7	3.37	3.88	3.47	3.14	2.9	3.65	3.17	-0.176239	0.00980068	0.0153493
6271	S100A1	4.84	4.18	6.15	11.12	13.38	14.88	5.056	13.126	1.36585	2.93e-18	1.51e-18
26020	LRP10	8.58	9.25	9.71	15.97	16.86	15.87	9.18	16.233	0.792124	4.24e-69	6.38e-70
79672	FN3KRP	9.49	8.44	9.63	9.88	9.35	10.3	9.186	9.843	0.0943261	0.105455	0.214249
5476	CTSA	34.9	33.48	36.59	44.97	45.18	44.24	34.99	44.796	0.351829	6.84e-24	2.8e-24
105376791	LOC105376791	NA	NA	NA	NA	NA	NA	NA	NA	NA	NA	NA
107985792	LOC107985792	NA	NA	NA	NA	NA	NA	NA	NA	NA	NA	NA
1118	CHIT1	0	0	0	0.03	0	0	0	0.01	NA	NA	NA
124872	B4GALNT2	NA	NA	NA	NA	NA	NA	NA	NA	NA	NA	NA
5152	PDE9A	5.23	6.05	6.16	2.92	2.82	2.5	5.813	2.746	-1.28584	1.53e-26	5.78e-27
114786	XKR4	NA	NA	NA	NA	NA	NA	NA	NA	NA	NA	NA
7732	RNF112	0.24	0.23	0.13	0.1	0.32	0.07	0.2	0.163	-0.339962	0.177694	0.396038
22850	ADNP2	9.92	8.63	8.72	9.71	9.26	9.06	9.09	9.343	0.0523555	0.116941	0.240833
6938	TCF12	92.94	92.12	89.41	105.08	104.29	103.6	91.49	104.323	0.154592	5.36e-24	2.19e-24
55672	NBPF1	28.15	23.6	22.89	22.35	20.74	21.38	24.88	21.49	-0.240731	8.67e-14	5.52e-14
23312	DMXL2	9.97	8.73	8.79	9.91	10.32	9.59	9.163	9.94	0.0831374	0.00542791	0.00817468
344148	NCKAP5	0.58	0.47	0.49	0.43	0.53	0.55	0.513	0.503	-0.0390954	0.312751	0.805243
5564	PRKAB1	6.01	6.73	6.43	6.65	6.76	6.23	6.39	6.546	0.0424004	0.248055	0.596356
390616	ANKRD34C	NA	NA	NA	NA	NA	NA	NA	NA	NA	NA	NA
4191	MDH2	335.35	343	343.13	326.15	329.49	335.03	340.493	330.223	-0.0442467	9.67e-05	0.000115525
336	APOA2	0.2	0.45	0.2	0.19	0.57	0.19	0.283	0.316	0.204359	0.320912	0.832181
BGI_novel_G000659	BGI_novel_G000659	NA	NA	NA	NA	NA	NA	NA	NA	NA	NA	NA
1301	COL11A1	57.41	54.22	54.15	70.46	69.03	68.84	55.26	69.443	0.325847	5.69e-105	5.22e-106
317781	DDX51	5.78	4.82	5.5	6.17	6.67	6.26	5.366	6.366	0.226946	8.12e-05	9.62e-05
51119	SBDS	88.98	90.2	90.83	108.01	102.38	101.81	90.003	104.066	0.209629	5.76e-16	3.29e-16
165324	UBXN2A	11.8	12	11.65	10.62	10.15	10.25	11.816	10.34	-0.222135	0.000759777	0.00101452
11122	PTPRT	NA	NA	NA	NA	NA	NA	NA	NA	NA	NA	NA
5354	PLP1	NA	NA	NA	NA	NA	NA	NA	NA	NA	NA	NA
85458	DIXDC1	14.67	14.05	14.34	9.05	8.97	8.22	14.353	8.746	-0.773293	1.21e-85	1.44e-86
79934	ADCK4	11.23	11.7	10.76	7.27	8.37	7.06	11.23	7.566	-0.550793	2.29e-16	1.28e-16
3687	ITGAX	0.04	0	0.01	0.1	0.09	0.08	0.016	0.09	2.10482	0.00569632	0.00860517
221477	C6orf89	14.15	13.33	12.09	17.2	15.25	15.83	13.19	16.093	-0.108522	0.0011886	0.00163028
55311	ZNF444	7.8	9.98	9.27	12.46	13.51	13.75	9.016	13.24	0.591651	1.31e-20	6.11e-21
728042	CT47A9	NA	NA	NA	NA	NA	NA	NA	NA	NA	NA	NA
170954	PPP1R18	13.83	13.5	13.86	12.31	12.76	11.64	13.73	12.236	-0.127112	0.00445337	0.00660578
2824	GPM6B	0.23	0.31	0.14	0.2	0.23	0.29	0.226	0.24	0.181991	0.235175	0.557223
63915	BLOC1S5	13.56	12.37	13.43	15.12	14.68	13.82	13.12	14.54	0.144621	0.00348644	0.00508877
4597	MVD	28.15	29.82	31.59	12.49	13.78	11.25	29.853	12.506	-1.25845	5.74e-125	4.31e-126
10735	STAG2	60.12	56.41	56.91	58.54	59.3	57.52	57.813	58.453	0.00401882	0.31621	0.816551
85027	SMIM3	0.86	1.22	1.53	0.67	0.85	1.3	1.203	0.94	-0.352786	0.0430318	0.0774988
BGI_novel_G000687	BGI_novel_G000687	NA	NA	NA	NA	NA	NA	NA	NA	NA	NA	NA
11144	DMC1	0.2	0.2	0.11	0.11	0.12	0.1	0.17	0.11	-0.510096	0.179581	0.400776
80235	PIGZ	1.45	1.15	1.8	0.42	0.51	0.42	1.466	0.45	-1.38485	4.92e-19	2.45e-19
64224	HERPUD2	9.96	9.64	9.13	7.9	7.47	8.41	9.576	7.926	-0.186721	0.00089059	0.00119887
126520	PLK5	0.3	0.13	0.23	0.32	0.29	0.55	0.22	0.386	0.794968	0.0339901	0.0597652
79725	THAP9	2.01	2	1.78	2.65	2.44	2.7	1.93	2.596	0.43431	2.21e-05	2.46e-05
4521	NUDT1	55.67	61.04	65.23	45.54	50	46.95	60.646	47.496	-0.358156	4.12e-11	3.04e-11
3208	HPCA	0.08	0.12	0	0	0	0	0.066	0	NA	NA	NA
BGI_novel_G000876	BGI_novel_G000876	NA	NA	NA	NA	NA	NA	NA	NA	NA	NA	NA
BGI_novel_G000321	BGI_novel_G000321	NA	NA	NA	NA	NA	NA	NA	NA	NA	NA	NA
8976	WASL	15.06	14.51	14.36	16.99	16.15	16.42	14.643	16.52	0.173795	3.36e-06	3.47e-06
84942	WDR73	10.17	9.55	10.83	9.77	9.47	10.29	10.183	9.843	0.00351043	0.350432	0.944969
100505993	TMEM210	0	0	0	0.17	0	0	0	0.056	NA	NA	NA
2312	FLG	NA	NA	NA	NA	NA	NA	NA	NA	NA	NA	NA
3096	HIVEP1	2.71	2.78	2.45	3.33	3.21	3.48	2.646	3.34	0.347542	7.15e-09	6.07e-09
1030	CDKN2B	2.62	2.65	2.65	3.29	2.8	3.39	2.64	3.16	0.257511	0.00387603	0.00569642
54490	UGT2B28	NA	NA	NA	NA	NA	NA	NA	NA	NA	NA	NA
158880	USP51	1.02	1.01	0.79	1.19	0.88	1.09	0.94	1.053	0.176376	0.110659	0.226007
570	BAAT	0.23	0.28	0.19	0.5	0.4	0.44	0.233	0.446	0.94852	0.0011361	0.001552
114790	STK11IP	5.43	5.67	5.28	5.81	5.91	6.09	5.46	5.936	0.147627	0.0205954	0.0345142
3761	KCNJ4	3.4	4.23	4	2.8	3.01	2.91	3.876	2.906	-0.42135	0.000383953	0.000493403
5191	PEX7	1.95	1.67	1.87	2.33	2.15	2.07	1.83	2.183	0.243529	0.0928256	0.184448
883	KYAT1	12.67	14.54	14.92	12.59	13.17	13	14.043	12.92	-0.201092	0.000583759	0.000767084
4610	MYCL	0.94	0.9	0.74	0.19	0.26	0.26	0.86	0.236	-1.93957	7.31e-12	5.17e-12
BGI_novel_G000408	BGI_novel_G000408	NA	NA	NA	NA	NA	NA	NA	NA	NA	NA	NA
107987188	LOC107987188	0.05	0	0.05	0	0	0.02	0.033	0.006	-2.92492	0.012306	0.019658
647174	SERPINE3	0.02	0.04	0.01	0.05	0.1	0.05	0.023	0.066	1.44617	0.00307147	0.00444572
6199	RPS6KB2	21.56	22.47	23.93	15.23	14.65	16.35	22.653	15.41	-0.554256	2.33e-23	9.77e-24
342897	NCCRP1	0	0.04	0.04	0	0.04	0	0.026	0.013	-1.11757	0.220271	0.514619
9352	TXNL1	115.52	111.14	121.52	122.78	128.48	127.31	116.06	126.19	0.118185	3.27e-06	3.36e-06
84674	CARD6	0	0.02	0.03	0.02	0	0.01	0.016	0.01	-1.16648	0.182728	0.408793
10243	GPHN	11.91	9.89	10.43	11.17	11.5	11.3	10.743	11.323	0.0794857	0.0536916	0.0989335
55254	TMEM39A	8.79	7.51	8.68	14.89	14.17	13.28	8.326	14.113	0.666104	7.59e-37	2.1e-37
54542	RC3H2	12.18	12.38	10.68	13.96	14.53	13.36	11.746	13.95	0.256716	7.64e-09	6.49e-09
28984	RGCC	0.96	0.93	0.89	1.3	0.98	0.92	0.926	1.066	0.211738	0.21324	0.492433
3275	PRMT2	25.91	25.22	23.61	20.03	20.8	21.05	24.913	20.626	-0.221966	5.88e-09	4.95e-09
51652	CHMP3	53.08	55.26	52.67	58.62	57.9	56.29	53.67	57.603	0.103347	1.04e-05	1.12e-05
387804	VSTM5	NA	NA	NA	NA	NA	NA	NA	NA	NA	NA	NA
8330	HIST1H2AK	0.82	0.93	0.83	0.39	0.39	0.6	0.86	0.46	-0.895177	0.0925826	0.183904
5976	UPF1	31.88	33.01	31	32.63	32.31	30.45	31.963	31.796	-0.00448944	0.326605	0.850072
80765	STARD5	0.17	0.06	0.11	0.05	0.27	0.08	0.113	0.133	0.297468	0.28027	0.701037
23220	DTX4	0.7	0.85	0.76	0.61	0.56	0.54	0.77	0.57	-0.445624	0.00408976	0.00602602
3549	IHH	0.04	0	0	0.03	0	0.03	0.013	0.02	0.882431	0.250045	0.606867
353133	LCE1C	NA	NA	NA	NA	NA	NA	NA	NA	NA	NA	NA
389874	ZCCHC13	NA	NA	NA	NA	NA	NA	NA	NA	NA	NA	NA
55719	SLF2	21.12	19.35	18.6	23.97	22.81	21.35	19.69	22.71	0.096373	0.000324187	0.000412809
256302	NATD1	0.5	0.4	0.47	0.45	0.39	0.39	0.456	0.41	-0.160918	0.200409	0.45617
BGI_novel_G000761	BGI_novel_G000761	0	0	0	0	0.04	0	0	0.013	NA	NA	NA
51112	TRAPPC12	17.23	17.8	16.62	19.34	18.22	19.57	17.216	19.043	0.0650881	0.0816234	0.158775
BGI_novel_G000026	BGI_novel_G000026	0.09	0.1	0.38	0.42	0.43	0.4	0.19	0.416	1.08515	4.36e-05	5.02e-05
134353	LSM11	3.17	3.1	2.65	4.38	4.71	4.26	2.973	4.45	0.584926	5.31e-20	2.54e-20
8912	CACNA1H	7.6	7.4	7.12	8.71	8.63	8.72	7.373	8.686	0.255293	6.7e-11	5.01e-11
253559	CADM2	8.71	8.19	9.79	11.36	11.79	12.35	8.896	11.833	0.212345	3.48e-08	3.08e-08
65056	GPBP1	26.62	24.49	25.27	15.41	15.57	15.57	25.46	15.516	-0.695331	1.14e-79	1.46e-80
51200	CPA4	0.05	0	0.08	0.05	0	0	0.043	0.016	-1.4395	0.103253	0.209418
137797	LYPD2	NA	NA	NA	NA	NA	NA	NA	NA	NA	NA	NA
4956	ODF1	NA	NA	NA	NA	NA	NA	NA	NA	NA	NA	NA
55626	AMBRA1	8.13	9.03	7.72	6.22	6.62	6.26	8.293	6.366	-0.371457	1.02e-12	6.85e-13
9722	NOS1AP	4.34	4.57	4.63	7.16	6.8	7.89	4.513	7.283	0.701664	7.91e-37	2.2e-37
79003	MIS12	11.81	11.09	12.67	13.39	15.06	12.13	11.856	13.526	0.20568	9.47e-05	0.000113122
23604	DAPK2	0.62	1.21	1.1	0.38	0.59	0.6	0.976	0.523	-0.643085	0.0030322	0.00438589
7049	TGFBR3	1.79	1.9	1.73	2.84	2.71	2.82	1.806	2.79	0.461107	9.09e-08	8.29e-08
100529241	HSPE1-MOB4	0.27	0.52	0.43	0.25	0.25	0.49	0.406	0.33	-0.285092	0.121421	0.251745
BGI_novel_G001224	BGI_novel_G001224	NA	NA	NA	NA	NA	NA	NA	NA	NA	NA	NA
440563	HNRNPCL2	NA	NA	NA	NA	NA	NA	NA	NA	NA	NA	NA
BGI_novel_G000016	BGI_novel_G000016	11.92	12.37	13.78	17.55	16.52	18	12.69	17.356	0.449855	1.22e-26	4.6e-27
283237	TTC9C	26.39	23.96	26.12	24.52	26.19	24.65	25.49	25.12	0.0468395	0.168144	0.371348
23047	PDS5B	21.9	19.5	20.14	18.16	17.95	17.64	20.513	17.916	-0.191991	5.32e-11	3.95e-11
727837	SSX2B	NA	NA	NA	NA	NA	NA	NA	NA	NA	NA	NA
116255	MOGAT1	NA	NA	NA	NA	NA	NA	NA	NA	NA	NA	NA
728577	CNTNAP3B	1.02	0.93	0.97	1.38	1.29	1.34	0.973	1.336	0.456071	6.22e-05	7.27e-05
374928	ZNF773	0.5	0.76	0.75	0.71	0.65	0.69	0.67	0.683	-0.0339116	0.338204	0.890167
100506504	LOC100506504	NA	NA	NA	NA	NA	NA	NA	NA	NA	NA	NA
27315	PGAP2	6.66	5.91	6.62	3.13	2.64	2.73	6.396	2.833	-1.32101	3.58e-30	1.2e-30
654463	FER1L6	0.1	0.08	0.06	0.24	0.2	0.21	0.08	0.216	1.57633	1.74e-05	1.92e-05
2307	FOXS1	0	0	0	0.11	0.05	0	0	0.053	NA	NA	NA
BGI_novel_G001072	BGI_novel_G001072	0.17	0	0	0	0.06	0	0.056	0.02	-1.70253	0.129239	0.271913
2706	GJB2	0.92	0.76	0.67	0.5	0.24	0.36	0.783	0.366	-1.11757	6.3e-05	7.37e-05
6609	SMPD1	2.55	2.78	2.98	6.68	6.78	8.17	2.77	7.21	1.38647	8.34e-48	1.79e-48
9200	HACD1	25.61	28.8	29.98	33.79	33.47	34.27	28.13	33.843	0.276518	2.84e-08	2.5e-08
79590	MRPL24	100.3	111.92	105.48	93.62	94.15	89.85	105.9	92.54	-0.184586	1.18e-07	1.09e-07
5973	RENBP	0.05	0	0.05	0.37	0.37	0.33	0.033	0.356	3.27475	3.81e-05	4.36e-05
102724984	LOC102724984	0	0	0	0	0	0.05	0	0.016	NA	NA	NA
653282	CT47A7	NA	NA	NA	NA	NA	NA	NA	NA	NA	NA	NA
389072	PLEKHM3	1.26	1.15	1.36	1.3	1.22	1.35	1.256	1.29	0.000547609	0.362641	0.995091
26659	OR7A5	NA	NA	NA	NA	NA	NA	NA	NA	NA	NA	NA
79959	CEP76	4.78	5.15	5.44	4.79	4.11	4.61	5.123	4.503	-0.223678	0.00752202	0.0115601
147323	STARD6	0.11	0	0	0	0	0.2	0.036	0.066	0.882431	0.250045	0.606867
5502	PPP1R1A	0.2	0.32	0.57	0.62	0.5	0.23	0.363	0.45	0.67598	0.0734137	0.140762
644974	ALG1L2	0.12	0.19	0.06	0	0.08	0	0.123	0.026	-2.21746	0.038278	0.0680738
8312	AXIN1	14.61	14.43	14.7	15.08	15.68	16.48	14.58	15.746	0.0885612	0.0229709	0.0390321
4969	OGN	8.07	7.92	7.97	7.97	8.09	8.08	7.986	8.046	0.00691921	0.342787	0.906252
4722	NDUFS3	101.94	107.19	117.39	116.44	118.55	120.57	108.84	118.52	0.121752	8.82e-05	0.000104983
6529	SLC6A1	0.02	0	0	0	0	0	0.006	0	NA	NA	NA
84851	TRIM52	17.47	15.33	15.88	10.26	10.52	10.72	16.226	10.5	-0.561079	1.12e-26	4.19e-27
3487	IGFBP4	54.55	56.43	55.37	82.54	81.09	83.3	55.45	82.31	0.570767	1.77e-108	1.56e-109
83752	LONP2	26.12	25.03	22.65	29.65	32.79	30.27	24.6	30.903	0.236918	5.98e-15	3.59e-15
152002	XXYLT1	19.34	20.92	19.95	19.11	18.02	20.17	20.07	19.1	-0.0290982	0.218424	0.50642
160492	LMNTD1	0.17	0.16	0.08	0.17	0.07	0.08	0.136	0.106	-0.48014	0.218586	0.507155
BGI_novel_G000418	BGI_novel_G000418	0.13	0.44	0.14	0.05	0.13	0.23	0.236	0.136	-0.744824	0.111744	0.228719
926	CD8B	NA	NA	NA	NA	NA	NA	NA	NA	NA	NA	NA
60482	SLC5A7	NA	NA	NA	NA	NA	NA	NA	NA	NA	NA	NA
90835	CCDC189	1.5	1.61	1.7	1.26	0.98	1.14	1.603	1.126	-0.49491	0.0106152	0.0167246
3024	HIST1H1A	NA	NA	NA	NA	NA	NA	NA	NA	NA	NA	NA
6137	RPL13	194.19	224.63	228.93	277.32	281.23	283.62	215.916	280.723	0.386798	0	0
65125	WNK1	30.82	28.25	27.59	37.57	38.08	38.4	28.886	38.016	0.39094	1.32e-116	1.06e-117
374739	TEPP	NA	NA	NA	NA	NA	NA	NA	NA	NA	NA	NA
662	BNIP1	12.17	11.96	12.44	16.02	15.5	15.15	12.19	15.556	0.348516	6.41e-06	6.79e-06
8894	EIF2S2	145.64	153.71	154.25	159.91	159.37	160.27	151.2	159.85	0.0496058	0.00402138	0.0059193
85379	KIAA1671	0.93	0.75	0.89	0.38	0.53	0.33	0.856	0.413	-1.06243	7.73e-18	4.03e-18
23363	OBSL1	12.28	12.87	12.77	12.32	11.98	11.41	12.64	11.903	-0.0536652	0.116942	0.24086
BGI_novel_G000811	BGI_novel_G000811	0	0.83	11.43	2.82	9.71	9.88	4.086	7.47	0.820088	4.35e-18	2.25e-18
153768	PRELID2	0.01	0	0.04	0.04	0.01	0.02	0.016	0.023	0.509489	0.250045	0.602875
80185	TTI2	10.76	10.74	10.8	7.3	8.04	7.69	10.766	7.676	-0.467026	3.29e-12	2.28e-12
10867	TSPAN9	3.18	5	3.65	4.89	5.22	4.97	3.943	5.026	0.481068	6.82e-11	5.1e-11
124	ADH1A	NA	NA	NA	NA	NA	NA	NA	NA	NA	NA	NA
3439	IFNA1	NA	NA	NA	NA	NA	NA	NA	NA	NA	NA	NA
1429	CRYZ	36.09	34.85	37.8	32.57	31.47	31.22	36.246	31.753	-0.126605	0.000612603	0.000807307
57167	SALL4	0	0	0.02	0	0	0.02	0.006	0.006	-0.117569	0.350432	0.954029
9821	RB1CC1	8.91	8.73	8.32	10.98	10.11	10.21	8.653	10.433	0.264202	2.01e-11	1.45e-11
4259	MGST3	28.75	32.07	31.79	22.26	22.09	21.08	30.87	21.81	-0.477626	5.36e-11	3.99e-11
100130451	LOC100130451	0.57	0.33	0.25	0.69	0.24	0.21	0.383	0.38	-0.0376951	0.346566	0.923361
BGI_novel_G000166	BGI_novel_G000166	25.16	15.66	22.92	23.65	19.38	19	21.246	20.676	-0.0542462	0.082549	0.161255
BGI_novel_G001478	BGI_novel_G001478	NA	NA	NA	NA	NA	NA	NA	NA	NA	NA	NA
2483	FRG1	8.63	9.71	7.08	8.9	6.66	5.59	8.473	7.05	-0.301394	0.0113772	0.0180189
3611	ILK	33.85	35.66	38.24	33.21	34.61	35.45	35.916	34.423	-0.0559347	0.0821273	0.160237
9480	ONECUT2	2.75	2.63	2.56	1.89	1.79	2.11	2.646	1.93	-0.509651	3.57e-20	1.69e-20
645922	S100A7L2	NA	NA	NA	NA	NA	NA	NA	NA	NA	NA	NA
55760	DHX32	3.13	3	2.97	2.77	2.48	2.58	3.033	2.61	-0.236011	0.014194	0.0229638
107987235	LOC107987235	NA	NA	NA	NA	NA	NA	NA	NA	NA	NA	NA
54866	PPP1R14D	NA	NA	NA	NA	NA	NA	NA	NA	NA	NA	NA
57569	ARHGAP20	0.01	0.02	0.01	0.01	0.01	0.01	0.013	0.01	-0.117569	0.345693	0.920464
284433	OR10H5	NA	NA	NA	NA	NA	NA	NA	NA	NA	NA	NA
10507	SEMA4D	2.25	2.31	2.2	1.9	1.98	1.72	2.253	1.866	-0.270105	0.00383959	0.00564223
BGI_novel_G000063	BGI_novel_G000063	0.03	0	0.06	0	0.22	0.19	0.03	0.136	2.05699	1.05e-06	1.03e-06
84034	EMILIN2	0.6	1.19	0.84	0.72	0.82	0.76	0.876	0.766	-0.128797	0.206417	0.474059
83729	INHBE	3.2	3.75	3.39	4.05	3.53	3.48	3.446	3.686	0.103603	0.153433	0.331828
51527	GSKIP	12.28	11.42	11.6	11.56	11.49	11.53	11.766	11.526	-0.0402755	0.220271	0.512264
6694	SPP2	0.03	0.04	0.14	0.05	0.03	0.02	0.07	0.033	-1.01488	0.120367	0.249124
203062	TSNARE1	0.65	0.41	0.34	0.38	0.46	0.43	0.466	0.423	-0.343451	0.0902701	0.178567
91392	ZNF502	1.14	1.4	1.09	1.45	1.6	1.12	1.21	1.39	0.238014	0.0613822	0.115267
7222	TRPC3	0.43	0.57	0.49	0.34	0.46	0.31	0.496	0.37	-0.388872	0.067381	0.127997
29085	PHPT1	25.16	27.5	31.17	35.47	39.04	36.86	27.943	37.123	0.402171	1.8e-14	1.11e-14
9627	SNCAIP	11.38	10.6	10.03	13.78	12.17	12.27	10.67	12.74	0.251446	4.12e-07	3.94e-07
BGI_novel_G001191	BGI_novel_G001191	NA	NA	NA	NA	NA	NA	NA	NA	NA	NA	NA
57413	TMIGD3	NA	NA	NA	NA	NA	NA	NA	NA	NA	NA	NA
317761	C14orf39	0.49	0.46	0.47	0.79	0.49	0.5	0.473	0.593	0.241973	0.162936	0.357942
730005	SEC14L6	NA	NA	NA	NA	NA	NA	NA	NA	NA	NA	NA
131583	FAM43A	3.82	3.78	3.89	4.04	4.14	4.04	3.83	4.073	0.0881055	0.148236	0.318741
145497	LRRC74A	NA	NA	NA	NA	NA	NA	NA	NA	NA	NA	NA
4360	MRC1	0.4	0.39	0.41	0.31	0.33	0.19	0.4	0.276	-0.538145	0.0137115	0.0221244
3823	KLRC3	NA	NA	NA	NA	NA	NA	NA	NA	NA	NA	NA
107986192	LOC107986192	0.04	0	0.08	0.02	0	0	0.04	0.006	-2.74013	0.0200337	0.0334111
101929627	LOC101929627	0.02	0	0	0	0	0	0.006	0	NA	NA	NA
58489	ABHD17C	9.21	8.38	6.59	4.81	5.26	4.87	8.06	4.98	-0.691434	2.19e-17	1.17e-17
57596	BEGAIN	3.24	3.68	4.04	7.41	7.31	8.09	3.653	7.603	1.03686	3.23e-36	9.12e-37
27346	TMEM97	90.22	89.62	91.41	75.85	77.57	76.29	90.416	76.57	-0.240845	9.03e-29	3.16e-29
338442	HCAR2	0	0.04	0	0	0	0	0.013	0	NA	NA	NA
57703	CWC22	22.61	21.35	19.61	15.22	15.02	16.08	21.19	15.44	-0.453173	3.06e-29	1.05e-29
79567	FAM65A	24.94	24.91	23.18	18.57	18.36	19.97	24.343	18.966	-0.356097	1.48e-26	5.59e-27
3162	HMOX1	7.1	9.7	8.65	13.58	12.62	12.37	8.483	12.856	0.607874	1.32e-14	8.07e-15
351	APP	178.66	175.63	170.53	150.04	151.25	147.7	174.94	149.663	-0.224144	2.11e-66	3.32e-67
11018	TMED1	25.69	32.33	31.35	38.65	38.26	36.14	29.79	37.683	0.346271	5.88e-14	3.7e-14
6337	SCNN1A	0.2	0.05	0.15	0.28	0.21	0.13	0.133	0.206	0.541394	0.0970409	0.194598
9127	P2RX6	0.14	0.05	0.11	0.28	0.33	0.38	0.1	0.33	1.95282	1.34e-05	1.46e-05
51434	ANAPC7	41.02	41.61	43.15	39.27	39.7	38.74	41.926	39.236	-0.100919	0.00104177	0.00141611
6863	TAC1	NA	NA	NA	NA	NA	NA	NA	NA	NA	NA	NA
57514	ARHGAP31	2.3	2.46	2.34	1.98	2.02	2.08	2.366	2.026	-0.228514	0.00322907	0.0046834
11052	CPSF6	23.85	23.59	22.95	14.13	15.02	14.25	23.463	14.466	-0.697529	1.21e-135	8.34e-137
55851	PSENEN	54.16	59.26	68.65	55.07	61.66	63.66	60.69	60.13	-0.014421	0.298817	0.759532
114299	PALM2	1.13	1.28	1.36	1.41	1.51	1.48	1.256	1.466	0.223876	0.0061336	0.0093112
196792	FAM24B	2.2	2.1	1.77	2.89	2.7	2.54	2.023	2.71	0.414926	0.0517526	0.0949856
124590	USH1G	0.22	0.2	0.34	0.13	0.25	0.11	0.253	0.163	-0.626583	0.0478831	0.0870714
8322	FZD4	1.63	1.78	1.87	0.59	0.68	0.59	1.76	0.62	-1.50623	4.97e-41	1.24e-41
81328	OR4A15	NA	NA	NA	NA	NA	NA	NA	NA	NA	NA	NA
10921	RNPS1	123.95	124.84	124.17	104.77	110.09	110.32	124.32	108.393	-0.173922	4.19e-18	2.16e-18
3664	IRF6	0	0.06	0.03	0.1	0.06	0.06	0.03	0.073	1.46739	0.0204336	0.0342261
7032	TFF2	NA	NA	NA	NA	NA	NA	NA	NA	NA	NA	NA
158297	SAXO1	NA	NA	NA	NA	NA	NA	NA	NA	NA	NA	NA
56833	SLAMF8	NA	NA	NA	NA	NA	NA	NA	NA	NA	NA	NA
3108	HLA-DMA	1.58	1.71	1.51	1.7	1.77	1.72	1.6	1.73	0.120122	0.252736	0.615395
643338	C15orf62	1.41	1.17	1.83	1.01	1.45	1.33	1.47	1.263	-0.228214	0.091053	0.180251
257240	KLHL34	0	0	0	0	0.02	0.02	0	0.013	NA	NA	NA
BGI_novel_G001666	BGI_novel_G001666	0	0.14	0.06	0.18	0.06	0	0.066	0.08	0.297468	0.306894	0.786027
115024	NT5C3B	27.72	27.56	28.8	34.21	36.57	36.25	28.026	35.676	0.331263	7.87e-12	5.58e-12
25937	WWTR1	11.62	10.61	10.59	12.77	12.74	11.66	10.94	12.39	0.176849	1.03e-05	1.11e-05
79041	TMEM38A	5.76	7	6.92	6.92	5.98	6.17	6.56	6.356	0.252792	0.00030446	0.000386788
10636	RGS14	0.21	0.17	0.39	0.26	0.35	0.29	0.256	0.3	0.282968	0.200781	0.457115
BGI_novel_G001286	BGI_novel_G001286	NA	NA	NA	NA	NA	NA	NA	NA	NA	NA	NA
6880	TAF9	106.05	107.78	107.63	123.95	121.81	116.73	107.153	120.83	0.175907	1.18e-10	8.97e-11
56246	MRAP	0.17	0	0	0	0	0	0.056	0	NA	NA	NA
91978	TPGS1	13.86	18.86	17.19	18.85	16.74	17.09	16.636	17.56	0.0855625	0.120183	0.248645
7033	TFF3	NA	NA	NA	NA	NA	NA	NA	NA	NA	NA	NA
55532	SLC30A10	0.01	0.03	0	0.03	0.02	0.03	0.013	0.026	1.20524	0.0898595	0.177637
BGI_novel_G001245	BGI_novel_G001245	NA	NA	NA	NA	NA	NA	NA	NA	NA	NA	NA
1734	DIO2	0.03	0.01	0.06	0.03	0.04	0.04	0.033	0.036	0.171937	0.308186	0.790292
400793	C1orf226	2.06	1.29	1.29	2.14	2.25	0.71	1.546	1.7	0.0676375	0.242075	0.577398
81857	MED25	25.27	27.9	25.83	26	26.46	26.52	26.333	26.326	-0.127264	0.000682738	0.000905803
56104	PCDHGB1	1.37	1.69	1.45	1.13	1.02	1.2	1.503	1.116	-0.374733	0.00328076	0.00476324
219479	OR5R1	NA	NA	NA	NA	NA	NA	NA	NA	NA	NA	NA
128853	DUSP15	0	0	0.04	0	0.04	0	0.013	0.013	-0.117569	0.350432	0.954029
127428	TCEANC2	3.11	2.82	2.77	1.85	1.63	1.6	2.9	1.693	-0.775905	1.22e-19	5.91e-20
2242	FES	0.09	0.07	0.12	0.14	0.06	0.22	0.093	0.14	0.619396	0.140673	0.300555
374918	IGFL1	NA	NA	NA	NA	NA	NA	NA	NA	NA	NA	NA
58189	WFDC1	4.62	5.48	4.43	6.78	5.9	7.88	4.843	6.853	0.489788	8.38e-06	8.97e-06
644	BLVRA	80.52	85.21	95.87	86.61	101.75	88.14	87.2	92.166	0.0756801	0.0134743	0.0216929
3360	HTR4	NA	NA	NA	NA	NA	NA	NA	NA	NA	NA	NA
114971	PTPMT1	15.13	16.79	16.73	15.9	14.55	15.63	16.216	15.36	-0.0773166	0.0611316	0.114716
5308	PITX2	22.54	23.13	20.83	30.92	29.74	28.77	22.166	29.81	0.427236	5.96e-24	2.44e-24
148345	C1orf127	0.32	0.15	0.24	0.05	0.15	0.13	0.236	0.11	-1.11757	0.0118184	0.0187934
92162	TMEM88	0.61	0.2	0.27	0	0	0.62	0.36	0.206	-1.25507	0.0511607	0.0937561
5275	SERPINB13	NA	NA	NA	NA	NA	NA	NA	NA	NA	NA	NA
1802	DPH2	38.35	37.72	36.7	46.44	46.02	49.44	37.59	47.3	0.334899	1.1e-27	3.98e-28
4185	ADAM11	3.72	4.35	4.15	5.95	5.4	6.18	4.073	5.843	0.531048	6.91e-17	3.78e-17
2775	GNAO1	NA	NA	NA	NA	NA	NA	NA	NA	NA	NA	NA
284340	CXCL17	0.08	0	0	0	0	0	0.026	0	NA	NA	NA
7494	XBP1	76.35	76.96	79.5	84.99	88.73	84.3	77.603	86.006	0.146288	2.52e-08	2.21e-08
105377641	LOC105377641	NA	NA	NA	NA	NA	NA	NA	NA	NA	NA	NA
83982	IFI27L2	13.18	18.73	13.72	14.1	18.63	13.95	15.21	15.56	0.0456918	0.290518	0.734229
90233	ZNF551	3.17	2.7	3.08	3.21	2.49	2.85	2.983	2.85	-0.0773804	0.170853	0.378625
84624	FNDC1	NA	NA	NA	NA	NA	NA	NA	NA	NA	NA	NA
285605	DTWD2	5.54	5.61	5.49	6.41	6.36	6.51	5.546	6.426	0.209635	5.72e-05	6.66e-05
79968	WDR76	15.06	15.39	13.81	16.16	17.26	15.8	14.753	16.406	0.15748	5.57e-05	6.47e-05
2273	FHL1	1.06	0.95	0.8	0.43	0.64	0.55	0.936	0.54	-0.760413	0.00120291	0.00165119
57616	TSHZ3	0.83	0.92	0.81	0.72	0.59	0.59	0.853	0.633	-0.419033	0.00648273	0.00988818
65117	RSRC2	37.58	35.02	34.08	31.17	27.93	30.51	35.56	29.87	-0.250936	8.5e-12	6.04e-12
64718	UNKL	14.2	13.43	14.4	11.66	11.73	12.66	14.01	12.016	-0.240603	4.68e-08	4.18e-08
BGI_novel_G001174	BGI_novel_G001174	NA	NA	NA	NA	NA	NA	NA	NA	NA	NA	NA
BGI_novel_G001464	BGI_novel_G001464	0	0.03	0.02	0.02	0.02	0	0.016	0.013	-0.117569	0.348488	0.935023
100506115	LINC01272	0	0	0	0.03	0.03	0	0	0.02	NA	NA	NA
84919	PPP1R15B	31.51	28.38	29.83	28.47	29.05	28.67	29.906	28.73	-0.120078	2.24e-06	2.27e-06
3231	HOXD1	0	0.04	0	0	0	0	0.013	0	NA	NA	NA
92335	STRADA	11.49	11.54	11.2	9.06	8.46	8.6	11.41	8.706	-0.353485	7.29e-08	6.6e-08
170689	ADAMTS15	0.1	0.04	0.07	0.12	0.03	0.05	0.07	0.066	-0.210679	0.274956	0.684304
3646	EIF3E	296.68	298.93	304.17	338.6	335.3	329.55	299.926	334.483	0.156131	3.75e-26	1.43e-26
54972	TMEM132A	24.3	25.86	24.01	9.45	9.6	9.16	24.723	9.403	-1.18833	1.47e-197	6.4e-199
4828	NMB	4.25	5.8	6.39	3.27	3.57	4.52	5.48	3.786	-0.532607	0.000316141	0.000402252
4857	NOVA1	5.22	4.72	4.23	4.26	5.46	5.63	4.723	5.116	0.0201867	0.316481	0.817357
64756	ATPAF1	38.68	41.96	39.58	37.89	37.01	37.3	40.073	37.4	-0.103125	0.00438695	0.00649931
9231	DLG5	9.49	9.11	9.58	10.12	9.57	9.67	9.393	9.786	0.0411393	0.132218	0.278985
2331	FMOD	0.65	0.22	0.3	0.83	0.79	0.84	0.39	0.82	1.03715	5.8e-06	6.11e-06
1902	LPAR1	0.32	0.37	0.36	0.15	0.15	0.34	0.35	0.213	-0.795641	0.0103476	0.0162501
646892	SH2D7	0.08	0.09	0.05	0.04	0.08	0	0.073	0.04	-1.11757	0.0961268	0.192464
10766	TOB2	16.05	16.05	15.5	14.26	14.17	14.03	15.866	14.153	-0.144181	8.27e-05	9.8e-05
2001	ELF5	NA	NA	NA	NA	NA	NA	NA	NA	NA	NA	NA
4357	MPST	55.87	60.64	63.53	68.61	64.41	69.12	60.013	67.38	0.171435	7.57e-07	7.39e-07
120935	CCDC38	0	0	0	0	0.06	0	0	0.02	NA	NA	NA
10291	SF3A1	47.42	45.6	46.49	38.73	38.88	41.74	46.503	39.783	-0.226531	4.86e-27	1.8e-27
5796	PTPRK	6.58	6.25	5.22	7.4	7.26	7.56	6.016	7.406	0.341411	6.65e-12	4.7e-12
285800	PRR18	0.03	0	0.03	0.03	0	0.03	0.02	0.02	-0.117569	0.348488	0.935023
3695	ITGB7	0.55	0.45	0.55	0.17	0.37	0.14	0.516	0.226	-1.24095	7.76e-05	9.16e-05
BGI_novel_G000259	BGI_novel_G000259	0	0	0	0	0	0.04	0	0.013	NA	NA	NA
BGI_novel_G000424	BGI_novel_G000424	0.6	0.35	0.21	0.38	0.26	0.07	0.386	0.236	-0.695596	0.0819533	0.159848
56980	PRDM10	3.11	3.07	2.85	1.77	1.92	1.75	3.01	1.813	-0.727054	2.24e-19	1.1e-19
284161	GDPD1	3.06	2.34	2.4	1.31	1.82	1.79	2.6	1.64	-0.802264	1.8e-08	1.56e-08
84084	RAB6C	0.05	0	0.03	0.04	0	0	0.026	0.013	-0.878855	0.211263	0.486824
26517	TIMM13	48.96	54.36	57.49	48.47	48.36	47.72	53.603	48.183	-0.153186	1.15e-06	1.14e-06
56683	C21orf59	34.47	34.22	34.16	30.35	28.32	31.84	34.283	30.17	-0.184902	8.39e-05	9.95e-05
4669	NAGLU	24.86	25.97	23.81	25.69	24.31	24.09	24.88	24.696	-0.0256046	0.222823	0.521755
10585	POMT1	8.08	7.64	7.38	7.03	7.19	7.28	7.7	7.166	-0.104121	0.0601637	0.112652
353132	LCE1B	NA	NA	NA	NA	NA	NA	NA	NA	NA	NA	NA
5173	PDYN	NA	NA	NA	NA	NA	NA	NA	NA	NA	NA	NA
219654	ZCCHC24	9.97	9.51	9.42	7.36	7.1	7.4	9.633	7.286	-0.403247	1.32e-16	7.33e-17
102724813	LOC102724813	5.7	4.53	4.03	3.59	4.63	3.65	4.753	3.956	-0.393819	0.00489468	0.00731358
5245	PHB	164.49	172.34	175.54	224.2	230.21	227.79	170.79	227.4	0.290167	3.15e-61	5.39e-62
3171	FOXA3	NA	NA	NA	NA	NA	NA	NA	NA	NA	NA	NA
5453	POU3F1	NA	NA	NA	NA	NA	NA	NA	NA	NA	NA	NA
245928	DEFB114	NA	NA	NA	NA	NA	NA	NA	NA	NA	NA	NA
427	ASAH1	16.45	15.38	16.38	25.94	24.82	21.79	16.07	24.183	0.5708	4.8e-39	1.25e-39
5121	PCP4	0.93	1.58	1.88	2.97	0.6	1.96	1.463	1.843	0.336996	0.161354	0.352898
51341	ZBTB7A	13.7	13.52	13.2	9.9	9.75	10.13	13.473	9.926	-0.450983	3.51e-33	1.07e-33
BGI_novel_G000468	BGI_novel_G000468	0.31	0.27	0.38	0.69	0.79	0.7	0.32	0.726	1.17194	0.000154417	0.000188799
131177	FAM3D	0	0	0	0.07	0	0	0	0.023	NA	NA	NA
4499	MT1M	NA	NA	NA	NA	NA	NA	NA	NA	NA	NA	NA
4299	AFF1	9.66	8.13	8.16	9.04	8.41	8.63	8.65	8.693	0.0137338	0.286171	0.720933
11092	SPACA9	3.32	4.3	3.48	3.11	2.6	2.22	3.7	2.643	-0.575409	3.43e-05	3.91e-05
84173	ELMOD3	6.31	6.06	6.55	6.59	6.28	5.95	6.306	6.273	-0.00834042	0.342356	0.904814
11001	SLC27A2	0.15	0.07	0.09	0.03	0.17	0.03	0.103	0.076	-0.439498	0.221948	0.519254
84899	TMTC4	4.27	3.91	4.36	3.36	3.28	3.16	4.18	3.266	-0.422424	1.25e-06	1.24e-06
197257	LDHD	0.39	0.43	0.64	0.34	0.31	0.14	0.486	0.263	-0.915936	0.00862921	0.0133816
51304	ZDHHC3	14.84	15.93	15.17	14.03	15.74	15.49	15.313	15.086	-0.019404	0.269304	0.665705
84528	RHOXF2	109.71	111.18	123.29	119.99	134.79	144.3	114.726	133.026	0.211366	3.14e-16	1.77e-16
9043	SPAG9	10.84	9.9	9.81	9.55	9.84	9.5	10.183	9.63	-0.0811829	0.0125659	0.0200981
23421	ITGB3BP	63.08	63.24	60.87	56.5	56.77	54.7	62.396	55.99	-0.165539	6.11e-05	7.13e-05
51082	POLR1D	112.32	121.21	123.22	82.89	87.93	86.07	118.916	85.63	-0.204279	1.18e-13	7.55e-14
1435	CSF1	4.65	4.23	4.51	12.36	12.21	11.8	4.463	12.123	1.41424	2.5e-130	1.77e-131
100128124	HGC6.3	NA	NA	NA	NA	NA	NA	NA	NA	NA	NA	NA
9519	TBPL1	16.65	17.72	17.96	16.59	17.8	18.33	17.443	17.573	0.0110271	0.331785	0.86819
BGI_novel_G001298	BGI_novel_G001298	1.47	0.55	0.51	0.92	1.39	1.3	0.843	1.203	0.493727	0.138218	0.294035
80264	ZNF430	3.35	3.22	3.76	4.21	4.22	3.57	3.443	4	0.210941	0.00648613	0.00989443
54496	PRMT7	22	24.81	21.99	22.78	22.25	22.44	22.933	22.49	-0.0563931	0.093783	0.186505
27338	UBE2S	192.81	211.28	212.17	185.49	185.48	184.79	205.42	185.253	-0.146999	5.65e-12	3.96e-12
483	ATP1B3	60.73	63.87	63.93	65.93	66.33	65.08	62.843	65.78	0.0666413	0.0137975	0.0222838
163049	ZNF791	9.11	8.1	7.83	8.36	9.39	8.86	8.346	8.87	0.0861126	0.0705928	0.134772
100507588	TGFBR3L	0.93	0.66	0.89	0.51	0.51	0.49	0.826	0.503	-0.780535	0.0020743	0.00293579
BGI_novel_G001712	BGI_novel_G001712	0	0	0	0.05	0	0.05	0	0.033	NA	NA	NA
4145	MATK	41.6	44.02	43.08	26.4	27.06	26.27	42.9	26.576	-0.694704	4.7e-77	6.22e-78
79646	PANK3	51.37	48.59	49.16	49.65	48.27	48.17	49.706	48.696	0.178458	2.46e-26	9.34e-27
146433	IL34	0.13	0.1	0.09	0.04	0.04	0	0.106	0.026	-1.92492	0.0381789	0.067891
404636	FAM45A	10.82	10.18	11.28	9.54	9.09	9.38	10.76	9.336	-0.186719	0.00239343	0.00342017
4698	NDUFA5	15.45	15.05	15.56	8.44	9.25	9.72	15.353	9.136	-0.750688	2.13e-85	2.53e-86
1540	CYLD	7.36	6.07	6.66	8.88	8.8	8.53	6.696	8.736	0.503252	9.71e-23	4.16e-23
3075	CFH	0.5	0.42	0.24	0.22	0.45	0.21	0.386	0.293	-0.400988	0.0732736	0.140457
7360	UGP2	50.71	53.71	54.74	50.23	51.19	52.73	53.053	51.383	-0.0426561	0.0798355	0.155042
27069	GHITM	97.97	94.68	101.98	95.55	98.47	97.24	98.21	97.086	-0.0188495	0.162101	0.355094
BGI_novel_G001397	BGI_novel_G001397	0	0	0	0	0	0.04	0	0.013	NA	NA	NA
84833	USMG5	85.34	105.66	117.09	81.25	94	94.23	102.696	89.826	-0.176184	0.000679273	0.000900872
399726	CASC10	11.32	14.85	12.45	7.16	6.77	6.54	12.873	6.823	-0.906968	1.21e-34	3.56e-35
124460	SNX20	0.8	0.59	0.49	1.7	2.03	1.92	0.626	1.883	1.61234	9.87e-22	4.39e-22
163051	ZNF709	0.21	0.2	0.18	0.27	0.29	0.11	0.196	0.223	0.148766	0.256428	0.625844
148932	MOB3C	1.14	1.44	1.29	1.12	1.01	1.12	1.29	1.083	-0.190633	0.116681	0.240092
58527	ABRACL	29.41	31.13	29.12	22.85	21.1	22.52	29.886	22.156	-0.419657	6.73e-10	5.33e-10
5218	CDK14	8.63	9.16	9.31	8.56	8.7	8.47	9.033	8.576	-0.192009	9.28e-05	0.000110717
440712	C1orf186	0.09	0	0	0	0	0.04	0.03	0.013	-1.09577	0.223838	0.524425
401024	FSIP2	0.59	0.48	0.5	0.95	0.83	0.89	0.523	0.89	0.75804	3.64e-20	1.72e-20
6045	RNF2	20.82	19.16	21.31	21.59	24.02	21.88	20.43	22.496	0.0673224	0.0628536	0.118372
10143	CLEC3A	NA	NA	NA	NA	NA	NA	NA	NA	NA	NA	NA
138803	OR13C3	NA	NA	NA	NA	NA	NA	NA	NA	NA	NA	NA
285195	SLC9A9	0.47	0.49	0.63	1.1	0.98	1.04	0.53	1.04	1.03129	3.12e-07	2.96e-07
84148	KAT8	39.92	38.89	40.01	37.06	39.37	36.79	39.606	37.74	-0.0233934	0.235175	0.557172
23411	SIRT1	10	9.15	9.45	10.64	9.93	10.29	9.533	10.286	0.129149	0.00581742	0.00880153
83857	TMTC1	5.26	4.47	4.85	5.65	5.53	4.99	4.86	5.39	0.133874	0.00245733	0.00351431
3852	KRT5	NA	NA	NA	NA	NA	NA	NA	NA	NA	NA	NA
114897	C1QTNF1	0.7	0.8	0.82	2.22	2	1.44	0.773	1.886	1.26808	3.94e-14	2.47e-14
140458	ASB5	0.02	0	0.07	0.04	0	0.09	0.03	0.043	0.467393	0.251553	0.611976
105373102	LOC105373102	0.17	0.63	0.28	0.21	0.27	0.27	0.36	0.25	-0.48014	0.159572	0.348238
3361	HTR5A	NA	NA	NA	NA	NA	NA	NA	NA	NA	NA	NA
90737	PAGE5	NA	NA	NA	NA	NA	NA	NA	NA	NA	NA	NA
3593	IL12B	NA	NA	NA	NA	NA	NA	NA	NA	NA	NA	NA
BGI_novel_G000358	BGI_novel_G000358	1.15	0.76	1	1.06	0.57	0.79	0.97	0.806	-0.278139	0.134594	0.285129
10863	ADAM28	0	0.04	0	0	0	0	0.013	0	NA	NA	NA
BGI_novel_G000786	BGI_novel_G000786	NA	NA	NA	NA	NA	NA	NA	NA	NA	NA	NA
114824	PNMA5	NA	NA	NA	NA	NA	NA	NA	NA	NA	NA	NA
55165	CEP55	54.31	51.32	52.67	40.74	37.11	38.13	52.766	38.66	-0.454251	8.97e-55	1.68e-55
9162	DGKI	0	0	0.02	0.01	0	0.01	0.006	0.006	0.882431	0.250045	0.606867
1409	CRYAA	NA	NA	NA	NA	NA	NA	NA	NA	NA	NA	NA
55192	DNAJC17	14.4	14.84	17.29	14.56	15.23	15.78	15.51	15.19	-0.0496002	0.230775	0.543985
81493	SYNC	2.82	3.22	2.71	1.94	1.48	1.57	2.916	1.663	-0.793741	3.51e-12	2.44e-12
25912	C1orf43	150.78	147.59	162.34	149.61	151.54	150.26	153.57	150.47	-0.0222314	0.116941	0.240838
9521	EEF1E1	62.85	67.01	66.85	70.01	70.11	67.15	65.57	69.09	0.0339428	0.171197	0.379444
BGI_novel_G000778	BGI_novel_G000778	0	0	0.11	0	0.12	0	0.036	0.04	0.169312	0.350432	0.950805
51530	ZC3HC1	30.77	32.27	30.94	33.86	32.69	34.59	31.326	33.713	0.102884	0.006261	0.00952111
27333	GOLIM4	34.1	34.71	32.31	40.88	40.02	39.41	33.706	40.103	0.242493	1.68e-19	8.17e-20
9175	MAP3K13	0.41	0.37	0.36	0.78	0.65	0.53	0.38	0.653	0.798245	2.26e-08	1.98e-08
9739	SETD1A	26.59	24.64	25.01	31.18	31.8	32.96	25.413	31.98	0.317167	1.9e-40	4.81e-41
90649	ZNF486	1.92	1.37	1.67	1.57	1.38	1.36	1.653	1.436	-0.21285	0.0513088	0.0940697
BGI_novel_G000144	BGI_novel_G000144	0	0	0	0.24	0	0.67	0	0.303	3.7244	0.00777475	0.0119754
25841	ABTB2	4.41	4.83	3.86	4.99	4.74	4.15	4.366	4.626	0.116673	0.0359502	0.0635137
1088	CEACAM8	0	0	0.1	0	0.03	0.1	0.033	0.043	0.297468	0.306894	0.786027
BGI_novel_G001691	BGI_novel_G001691	NA	NA	NA	NA	NA	NA	NA	NA	NA	NA	NA
5373	PMM2	29.14	27.78	29.31	28.16	28.96	27.7	28.743	28.273	0.0570415	0.0659182	0.124914
100462977	MTRNR2L1	0.14	0.23	0	0.09	0.18	0.21	0.123	0.16	0.400154	0.236601	0.561457
120406	NXPE2	0.04	0.03	0.04	0.2	0.07	0.07	0.036	0.113	1.27475	0.015037	0.0244293
107985184	LOC107985184	0.05	0.08	0.05	0.15	0.15	0.18	0.06	0.16	1.53451	0.00534369	0.00803552
3603	IL16	0.2	0.2	0.15	1.66	1.54	1.51	0.183	1.57	2.83121	2.59e-51	5.22e-52
151246	SGO2	21.26	19.77	20.59	20.42	17.6	18.31	20.54	18.776	-0.133801	9.39e-05	0.000112069
51205	ACP6	2	2.36	2.79	1.51	1.65	2.04	2.383	1.733	-0.464127	0.00210422	0.00298187
BGI_novel_G000838	BGI_novel_G000838	NA	NA	NA	NA	NA	NA	NA	NA	NA	NA	NA
9819	TSC22D2	3.13	3.09	2.77	3.2	3.23	3.39	2.996	3.273	0.126083	0.0627583	0.118182
8458	TTF2	10.07	9.83	9.29	7.07	7.13	6.57	9.73	6.923	-0.511601	1.27e-27	4.62e-28
26039	SS18L1	8.58	8.31	9.81	8.48	7.69	7.59	8.9	7.92	-0.166627	0.000845889	0.00113535
93099	DMKN	4.68	1.71	4.05	2.56	3.08	3.36	3.48	3	-0.386756	0.0439496	0.0792892
BGI_novel_G000776	BGI_novel_G000776	NA	NA	NA	NA	NA	NA	NA	NA	NA	NA	NA
BGI_novel_G000668	BGI_novel_G000668	0	0	0.05	0.16	0.16	0.05	0.016	0.123	2.68979	0.0192259	0.0319309
10381	TUBB3	41.65	44.92	43.02	35.12	36.15	35.72	43.196	35.663	-0.2753	6.21e-13	4.12e-13
64499	TPSB2	0.07	0	0	0.09	0	0	0.023	0.03	0.476979	0.309831	0.795435
BGI_novel_G001819	BGI_novel_G001819	4.36	3.89	3.87	4.65	4.97	4.54	4.04	4.72	0.224342	1.6e-05	1.76e-05
92597	MOB1B	6.18	6.09	6.07	6.97	6.91	7.28	6.113	7.053	0.187049	4.68e-05	5.39e-05
84167	C19orf44	7.48	8.3	7.64	5.26	5.75	6.3	7.806	5.77	-0.408444	5.72e-09	4.82e-09
3764	KCNJ8	20	22.36	21.94	30.69	29.26	28.35	21.433	29.433	0.454286	1.55e-28	5.44e-29
7753	ZNF202	7.53	7.56	7.02	8.77	8.14	7.83	7.37	8.246	0.169547	0.00170966	0.00239042
54438	GFOD1	9.6	8.85	8.35	6.61	7.29	7.13	8.933	7.01	-0.0478459	0.142868	0.306042
8038	ADAM12	NA	NA	NA	NA	NA	NA	NA	NA	NA	NA	NA
23398	PPWD1	23.97	22.5	22.46	26.58	27.34	25.88	22.976	26.6	0.114473	0.00662267	0.010118
10457	GPNMB	58.41	61.39	58.44	82.16	82.37	77.64	59.413	80.723	0.443507	2.41e-83	2.94e-84
387601	SLC22A25	NA	NA	NA	NA	NA	NA	NA	NA	NA	NA	NA
727830	SPATA31A3	NA	NA	NA	NA	NA	NA	NA	NA	NA	NA	NA
140701	ABHD16B	2.44	2.24	2.72	0.83	0.71	0.88	2.466	0.806	-1.62146	1.33e-15	7.74e-16
6189	RPS3A	937.37	1008.06	1035.55	1391.34	1367.26	1355.44	993.66	1371.35	0.465034	0	0
28955	DEXI	12.03	13.32	14.12	9.96	10.27	9.94	13.156	10.056	-0.389492	2.1e-07	1.97e-07
2517	FUCA1	1.52	1.22	2.25	2.52	1.7	2.09	1.663	2.103	0.278783	0.0482072	0.0877323
80778	ZNF34	0.93	1.18	0.93	1.13	1.46	1.32	1.013	1.303	0.396147	0.0148309	0.0240651
7547	ZIC3	6.6	6.8	7.46	9.87	9.61	9.28	6.953	9.586	0.412945	4.25e-10	3.33e-10
127124	ATP6V1G3	0.4	0.58	1.08	0.75	1.78	1.3	0.686	1.276	0.882431	0.0269195	0.046278
283948	NHLRC4	0.1	0.05	0.07	0.06	0.26	0.1	0.073	0.14	0.939014	0.0850046	0.166864
22802	CLCA4	NA	NA	NA	NA	NA	NA	NA	NA	NA	NA	NA
100527949	GIMAP1-GIMAP5	NA	NA	NA	NA	NA	NA	NA	NA	NA	NA	NA
9882	TBC1D4	22.95	22.38	21.71	22.32	24.15	22.52	22.346	22.996	0.0236696	0.171609	0.380554
115752	DIS3L	15.73	15.23	15.68	17.49	17.69	17.43	15.546	17.536	0.171213	1.26e-05	1.37e-05
317749	DHRS4L2	2.53	2.63	2.63	2.11	2.03	3.23	2.596	2.456	-0.0973107	0.249969	0.601742
90	ACVR1	2.84	2.86	2.65	2.71	2.84	2.48	2.783	2.676	-0.057269	0.250187	0.607315
4712	NDUFB6	53.1	56.4	60.11	54.03	58.39	54.24	56.536	55.553	-0.0255864	0.246771	0.592582
54847	SIDT1	0	0	0	0.02	0	0.02	0	0.013	NA	NA	NA
9717	SEC14L5	0.1	0	0	0.02	0.04	0	0.033	0.02	-0.854535	0.182779	0.409599
51380	CSAD	8.14	8.45	9.3	12.16	11.94	12.52	8.63	12.206	0.482275	1.07e-36	2.98e-37
51686	OAZ3	1.28	1.55	1.38	2.16	0.88	1.25	1.403	1.43	0.0404574	0.339325	0.893619
11174	ADAMTS6	0.2	0.3	0.16	0.17	0.16	0.1	0.22	0.143	-0.761426	0.011493	0.0182117
79819	WDR78	0.29	0.05	0.13	0.08	0	0.04	0.156	0.04	-1.70253	0.0170531	0.0279965
92960	PEX11G	0.29	0.25	0.23	0.21	0.09	0.09	0.256	0.13	-1.25507	0.0511607	0.0937561
170622	COMMD6	50.81	67.43	69.8	54.38	66.55	68.71	62.68	63.213	0.0186349	0.293912	0.744647
27042	DIEXF	12.32	13.34	13.01	16.72	17.57	17.04	12.89	17.11	0.71754	2.57e-83	3.14e-84
8554	PIAS1	16.99	16.13	16.04	16.28	16.55	15.68	16.386	16.17	-0.0112088	0.293863	0.744377
10073	SNUPN	14.58	13.55	13.42	13.16	12.59	14.1	13.85	13.283	-0.0884231	0.0974734	0.195609
285989	ZNF789	3.44	3.14	3.32	2.83	2.56	2.66	3.3	2.683	-0.314194	7.42e-06	7.9e-06
51676	ASB2	NA	NA	NA	NA	NA	NA	NA	NA	NA	NA	NA
25797	QPCT	0.04	0.1	0.13	0.04	0.04	0.08	0.09	0.053	-0.702532	0.196462	0.445793
BGI_novel_G000537	BGI_novel_G000537	NA	NA	NA	NA	NA	NA	NA	NA	NA	NA	NA
245812	CNPY4	19.74	18.03	19.7	12.4	10.94	10.19	19.156	11.176	-0.780222	1.46e-30	4.83e-31
55770	EXOC2	17.97	17.84	17.56	19.56	20.32	20.32	17.79	20.066	0.159862	1.14e-05	1.23e-05
389206	BEND4	0.1	0.09	0.1	0.12	0.14	0.12	0.096	0.126	0.438824	0.0851096	0.167084
27233	SULT1C4	0.03	0	0	0.03	0	0	0.01	0.01	-0.117569	0.350432	0.954029
23332	CLASP1	12.28	11.39	10.79	10.66	11.01	10.47	11.486	10.713	-0.1072	0.000942727	0.00127402
BGI_novel_G001421	BGI_novel_G001421	0	0	0	0	0	0.06	0	0.02	NA	NA	NA
BGI_novel_G000178	BGI_novel_G000178	21.31	22.72	22.55	42.6	43.52	42.56	22.193	42.893	0.951721	1.06e-113	8.79e-115
81691	LOC81691	3.99	4.08	3.34	4.34	4.4	4.92	3.803	4.553	0.309201	0.000839855	0.0011267
4117	MAK	0.13	0.1	0.22	0.25	0.23	0.25	0.15	0.243	0.552282	0.0792553	0.153722
55872	PBK	51.65	56.83	51.84	44.05	45.14	42.16	53.44	43.783	-0.285006	1.9e-19	9.3e-20
11218	DDX20	15.14	14.32	14.22	18.15	16.75	18.53	14.56	17.81	0.289334	4.87e-12	3.41e-12
113540	CMTM1	2.85	3.17	2.38	1.33	1.23	0.72	2.8	1.093	-1.38644	1.65e-08	1.43e-08
7145	TNS1	0.31	0.37	0.36	0.33	0.37	0.33	0.346	0.343	-0.00435888	0.357627	0.978917
390445	OR5AU1	NA	NA	NA	NA	NA	NA	NA	NA	NA	NA	NA
26084	ARHGEF26	4.35	3.64	3.92	3.1	3.64	2.6	3.97	3.113	-0.424185	1.87e-08	1.62e-08
126069	ZNF491	0.05	0.09	0.02	0.19	0.02	0.07	0.053	0.093	0.775515	0.1167	0.240207
11036	GTF2A1L	0	0	0	0	0.09	0	0	0.03	NA	NA	NA
84301	DDI2	5.02	4.88	5.09	3.33	3.06	2.91	4.996	3.1	-0.689781	1.56e-12	1.06e-12
6747	SSR3	38.39	39.1	38.06	64.41	63.9	65.65	38.516	64.653	0.717839	1.42e-231	5.33e-233
135948	OR2F2	NA	NA	NA	NA	NA	NA	NA	NA	NA	NA	NA
7764	ZNF217	7.16	6.7	6.53	6.11	6.21	5.77	6.796	6.03	-0.180181	0.000440516	0.000570514
BGI_novel_G001550	BGI_novel_G001550	0.24	0.49	0.55	0.54	0.73	0.53	0.426	0.6	0.498038	0.106652	0.216962
9779	TBC1D5	10.58	9.04	9.41	5.65	5.08	4.95	9.676	5.226	-0.888482	1.31e-82	1.63e-83
23111	SPG20	12.5	11.1	10.98	15.45	15.76	15.39	11.526	15.533	0.429309	5.97e-29	2.07e-29
4606	MYBPC2	NA	NA	NA	NA	NA	NA	NA	NA	NA	NA	NA
11178	LZTS1	1.07	0.91	1.04	1	0.84	0.85	1.006	0.896	-0.21028	0.0613638	0.115223
10870	HCST	0.56	0.2	0.62	0.16	0	0	0.46	0.053	-3.18107	0.00531943	0.00799553
84890	ADO	12.57	11.87	11.49	9.01	8.75	8.62	11.976	8.793	-0.445808	1.85e-18	9.45e-19
9481	SLC25A27	0.17	0.24	0.19	0.03	0.02	0.05	0.2	0.033	-2.70253	0.000260234	0.000327903
55335	NIPSNAP3B	0.57	0.46	0.4	0.51	0.36	0.46	0.476	0.443	0.104823	0.245797	0.589548
29121	CLEC2D	1.08	1.26	1.07	0.93	0.99	0.78	1.136	0.9	-0.299346	0.0161393	0.026398
133746	JMY	0.05	0.09	0.08	0.05	0.04	0.04	0.073	0.043	-0.754999	0.044014	0.0794198
5581	PRKCE	1.6	1.25	1.42	1.02	1.14	1.11	1.423	1.09	-0.37184	0.00122841	0.00168801
2280	FKBP1A	195.42	200.67	205.31	190.6	195.67	202.2	200.466	196.156	-0.00247481	0.338567	0.891288
342979	PALM3	17.49	17.91	16.32	17.24	18.69	18.6	17.24	18.176	0.085262	0.044849	0.0810667
273	AMPH	0.43	0.46	0.47	0.96	0.74	0.62	0.453	0.773	0.906678	3.96e-05	4.54e-05
63941	NECAB3	12.14	12.77	13.61	9.38	11.27	10.68	12.84	10.443	-0.286437	1.18e-05	1.28e-05
23596	OPN3	10.25	12.1	11.3	13.51	13.91	12.91	11.216	13.443	0.241588	2.96e-05	3.35e-05
441239	LOC441239	NA	NA	NA	NA	NA	NA	NA	NA	NA	NA	NA
160298	C11orf42	0.33	0.38	0.41	0.3	0.43	0.38	0.373	0.37	-0.0915743	0.291748	0.737999
BGI_novel_G000081	BGI_novel_G000081	6.88	6.97	8.12	8.37	9.12	9.83	7.323	9.106	0.3109	2.02e-05	2.25e-05
147686	ZNF418	NA	NA	NA	NA	NA	NA	NA	NA	NA	NA	NA
4991	OR1D2	NA	NA	NA	NA	NA	NA	NA	NA	NA	NA	NA
2262	GPC5	0	0.05	0.02	0	0.08	0.04	0.023	0.04	0.619396	0.23271	0.550041
29128	UHRF1	47.12	46.29	43.62	34.55	33.95	33.13	45.676	33.876	-0.428528	1.48e-65	2.36e-66
2912	GRM2	0.02	0	0	0.04	0.07	0.02	0.006	0.043	1.88243	0.0958701	0.191776
131	ADH7	0.03	0	0	0	0	0	0.01	0	NA	NA	NA
84542	KIAA1841	10.05	9.17	9.47	7.45	8.79	8.16	9.563	8.133	-0.297138	2.05e-05	2.29e-05
84725	PLEKHA8	13.83	14.67	13.98	14.35	14.31	14.31	14.16	14.323	-0.110812	0.00291085	0.00420172
55683	KANSL3	14.09	13.37	12.4	14.67	12.55	13.29	13.286	13.503	0.0201637	0.245797	0.588467
26355	FAM162A	37.91	41.55	41.25	52.62	55.47	52.51	40.236	53.533	0.413405	1.87e-14	1.15e-14
10425	ARIH2	18.47	17.84	19.84	21.1	21.28	20.37	18.716	20.916	0.161955	1.64e-06	1.64e-06
BGI_novel_G000656	BGI_novel_G000656	NA	NA	NA	NA	NA	NA	NA	NA	NA	NA	NA
BGI_novel_G001090	BGI_novel_G001090	2.48	1.96	1.94	1.89	1.78	1.58	2.126	1.75	-0.286002	0.000379781	0.00048773
27125	AFF4	13.69	12.58	11.67	14.55	14.06	13.69	12.646	14.1	0.16908	8.73e-10	6.97e-10
51422	PRKAG2	4.54	3.73	4.96	3.67	3.88	4.04	4.41	3.863	-0.226434	0.0061147	0.0092795
155382	VPS37D	2.05	1.82	1.7	1.18	1.74	1.64	1.856	1.52	-0.273689	0.0810866	0.157704
378951	RBMY1J	NA	NA	NA	NA	NA	NA	NA	NA	NA	NA	NA
BGI_novel_G001743	BGI_novel_G001743	0	0	0.05	0	0.09	0	0.016	0.03	0.882431	0.250045	0.606867
151516	ASPRV1	0.88	0.66	0.85	0.47	0.28	0.25	0.796	0.333	-1.26732	1.62e-05	1.79e-05
23096	IQSEC2	5.45	5.74	5.93	5.62	6.06	6.51	5.706	6.063	-0.0978961	0.0795867	0.154459
60675	PROK2	NA	NA	NA	NA	NA	NA	NA	NA	NA	NA	NA
6416	MAP2K4	9.98	9.64	10.01	11.95	11.47	11.01	9.876	11.476	0.211176	1.74e-05	1.92e-05
85446	ZFHX2	0.77	0.41	0.57	0.4	0.49	0.45	0.583	0.446	-0.413619	0.00289726	0.00418021
3659	IRF1	2.92	3.6	3.51	3.41	3.43	3.35	3.343	3.396	0.0126494	0.343509	0.91069
84443	FRMPD3	0.06	0.05	0.05	0.05	0.05	0.05	0.053	0.05	-0.117569	0.318346	0.823325
79810	PTCD2	9.32	9.21	10.52	10.23	11.27	9.38	9.683	10.293	0.0890018	0.0997967	0.201061
1788	DNMT3A	5.83	5.64	5.39	6.11	6.32	6.1	5.62	6.176	0.15779	0.0091173	0.0142035
51192	CKLF	39.01	45.63	45.95	49.24	47.59	52.29	43.53	49.706	0.18723	0.000489278	0.000637212
2186	BPTF	20.75	19	17.87	16.18	16.51	16.28	19.206	16.323	-0.250756	3.25e-28	1.16e-28
680	BRS3	0.11	0	0	0.1	0	0	0.036	0.033	-0.117569	0.348488	0.935023
BGI_novel_G001652	BGI_novel_G001652	NA	NA	NA	NA	NA	NA	NA	NA	NA	NA	NA
8826	IQGAP1	43.89	41.99	40.05	30.82	30.48	29.29	41.976	30.196	-0.474954	2.36e-132	1.65e-133
117195	MRGPRX3	0.05	0.09	0.11	0.14	0.04	0.15	0.083	0.11	0.405056	0.252476	0.614678
56649	TMPRSS4	NA	NA	NA	NA	NA	NA	NA	NA	NA	NA	NA
2783	GNB2	91.77	94.81	99.19	73.48	72.72	73.23	95.256	73.143	-0.381571	8.13e-45	1.87e-45
127064	OR2T12	NA	NA	NA	NA	NA	NA	NA	NA	NA	NA	NA
80019	UBTD1	15.59	14.8	15.42	21.13	21.83	19.64	15.27	20.866	0.448978	1.23e-14	7.52e-15
64789	EXO5	8.49	8.42	8.02	8.01	7.14	7.12	8.31	7.423	-0.214555	0.0056653	0.00855459
57558	USP35	1.7	2	1.65	1.78	1.68	1.59	1.783	1.683	-0.0452992	0.280257	0.700728
107987428	LOC107987428	6.99	6.54	6.41	5.2	6.36	5.62	6.646	5.726	-0.214994	0.00139923	0.0019345
1997	ELF1	10.72	9.86	9.27	11.61	11.04	11.44	9.95	11.363	0.210122	1.61e-05	1.77e-05
6650	CAPN15	15.52	14.76	14.87	15.34	14.47	14.45	15.05	14.753	-0.0531741	0.0618461	0.11624
2879	GPX4	368.31	395.83	408.7	387.92	408.75	445.82	390.946	414.163	0.0821424	1.4e-06	1.4e-06
200373	CFAP221	0.03	0.04	0	0	0	0	0.023	0	NA	NA	NA
4043	LRPAP1	4.86	5.38	5.04	5.43	5.61	6.06	5.093	5.7	0.165096	4.91e-05	5.68e-05
2077	ERF	28.97	31.15	28	47.2	47.13	46.49	29.373	46.94	0.681358	7.36e-104	6.85e-105
2036	EPB41L1	0.82	0.6	0.77	0.39	0.43	0.49	0.73	0.436	-0.783747	4.14e-06	4.3e-06
115950	ZNF653	3.75	5.11	4.22	3.82	3.59	3.68	4.36	3.696	-0.348648	0.000551409	0.000722668
10266	RAMP2	NA	NA	NA	NA	NA	NA	NA	NA	NA	NA	NA
157285	PRAG1	0.4	0.26	0.23	0.22	0.14	0.18	0.296	0.18	-0.613527	0.0238389	0.0406287
125058	TBC1D16	8.29	8.46	8.08	4.79	4.13	4.28	8.276	4.4	-1.13459	4.05e-166	2.17e-167
100505502	LOC100505502	0.06	0.13	0.06	0.06	0.17	0	0.083	0.076	-0.0996476	0.346172	0.921913
55954	ZMAT5	13.83	14.26	18.05	7.93	8.8	9.39	15.38	8.706	-0.82073	8.84e-16	5.09e-16
339168	TMEM95	0	0	0	0	0.06	0	0	0.02	NA	NA	NA
10573	MRPL28	94.25	103.21	103.86	90.52	92.19	95.62	100.44	92.776	-0.115255	0.000154568	0.000189008
128308	MRPL55	54.43	57.45	68.55	50.05	49.62	53.47	60.143	51.046	-0.264069	2.92e-07	2.77e-07
51765	STK26	47.08	44.91	44.01	38.9	37.48	37.24	45.333	37.873	-0.259231	6.8e-22	3.01e-22
25790	CFAP45	0.44	0.14	0.08	0.04	0.04	0.08	0.22	0.053	-2.11757	0.00232742	0.00331625
41	ASIC1	11.12	11.13	10.97	12.77	12.61	11.92	11.073	12.433	0.161135	0.000398859	0.000513149
3084	NRG1	0.45	0.62	0.82	0.46	0.09	0.43	0.63	0.326	-1.22719	6.54e-06	6.93e-06
2887	GRB10	16.17	16.4	15.73	9.97	9.49	9.21	16.1	9.556	-0.754751	4.92e-78	6.46e-79
54758	KLHDC4	15.89	15.9	15.53	18.92	18.81	18.85	15.773	18.86	0.300279	1.18e-14	7.22e-15
23195	MDN1	11.38	9.66	9.7	10.27	10.2	9.8	10.246	10.09	-0.0226934	0.168493	0.372175
83992	CTTNBP2	7.07	6.42	6.63	11.22	11.43	11.69	6.706	11.446	1.06942	4.56e-165	2.47e-166
23040	MYT1L	0.04	0.02	0.04	0.15	0.15	0.09	0.033	0.13	1.73043	0.000177584	0.000219112
9612	NCOR2	13.89	13.03	12.51	15.58	15.03	15.59	13.143	15.4	0.226703	5.01e-16	2.85e-16
389177	TMEM212	7.78	7.27	6.39	7.08	7.06	7.22	7.146	7.12	-0.00464855	0.351311	0.957059
256710	GLIPR1L1	0.17	0.07	0.02	0.08	0.07	0.08	0.086	0.076	-0.532607	0.179206	0.399852
56652	C10orf2	21.08	20.73	21.91	30.73	28.39	28.78	21.24	29.3	0.376299	9.25e-29	3.24e-29
284521	OR2L13	NA	NA	NA	NA	NA	NA	NA	NA	NA	NA	NA
4292	MLH1	13.23	13.75	13.51	13.27	12.87	12.62	13.496	12.92	-0.0798031	0.0736227	0.14126
9058	SLC13A2	NA	NA	NA	NA	NA	NA	NA	NA	NA	NA	NA
BGI_novel_G001036	BGI_novel_G001036	0	0	0	0.03	0	0	0	0.01	NA	NA	NA
84525	HOPX	NA	NA	NA	NA	NA	NA	NA	NA	NA	NA	NA
2664	GDI1	44.38	45.7	44.16	52.07	51.78	53.69	44.746	52.513	0.239148	3.66e-17	1.97e-17
60561	RINT1	13.88	12.84	13.17	17.29	16.38	16.25	13.296	16.64	0.326561	4.85e-12	3.39e-12
4245	MGAT1	23.58	24.1	23.95	23.01	21.59	22.02	23.876	22.206	-0.10439	0.00367856	0.00538986
896	CCND3	21.84	21.29	21.53	14.5	15.25	16.18	21.553	15.31	-0.493821	2.01e-21	9.05e-22
51499	TRIAP1	12.7	14.5	16.01	17.46	16.62	14.48	14.403	16.186	0.168912	0.0161214	0.026366
127294	MYOM3	0	0	0.02	0	0	0	0.006	0	NA	NA	NA
55117	SLC6A15	17.34	17.32	16.07	20.28	19.63	17.88	16.91	19.263	0.230562	8.07e-11	6.06e-11
124565	SLC38A10	27.4	25.49	25.78	23.44	23.48	24.32	26.223	23.746	-0.208517	3.93e-10	3.07e-10
5539	PPY	0.14	0	0	0	0	0	0.046	0	NA	NA	NA
23185	LARP4B	33.62	33	33.17	35.84	36.9	36.39	33.263	36.376	0.134468	1.01e-07	9.2e-08
345757	FAM174A	4.19	4.37	5.29	7.52	7.29	6.55	4.616	7.12	0.621779	7.73e-08	7e-08
54873	PALMD	3.17	2.43	3.13	4.52	4.16	3.91	2.91	4.196	0.518181	6.87e-07	6.68e-07
6470	SHMT1	31.86	27	27.81	24.08	25.31	28.16	28.89	25.85	-0.153913	5.73e-05	6.67e-05
5045	FURIN	3.74	4.13	3.74	2.35	2.55	2.08	3.87	2.326	-0.729908	1.86e-16	1.04e-16
3609	ILF3	300.61	295.86	287.97	250.87	248.74	245.09	294.813	248.233	-0.240324	1.5e-146	9.37e-148
9341	VAMP3	50.86	51.48	49.55	49.63	50.21	49.4	50.63	49.746	-0.025973	0.173882	0.386427
105378803	LOC105378803	0	0	0	0	0.01	0	0	0.003	NA	NA	NA
55227	LRRC1	8.97	8.86	8.64	7.9	8.45	8.27	8.823	8.206	-0.108852	0.0389152	0.0692645
1672	DEFB1	NA	NA	NA	NA	NA	NA	NA	NA	NA	NA	NA
2768	GNA12	15.73	16.78	15.99	10.12	10.61	9.71	16.166	10.146	-0.668149	3.33e-53	6.43e-54
23014	FBXO21	8.28	7.41	7.65	8.51	7.26	8.23	7.78	8	0.0390148	0.205072	0.469822
80832	APOL4	0.72	0.5	0.88	0.69	0.73	0.76	0.7	0.726	0.0326799	0.33326	0.873416
9526	MPDU1	49.56	52.05	54.95	53.95	49.5	53.63	52.186	52.36	-0.0142132	0.275727	0.687313
389493	NUPR2	NA	NA	NA	NA	NA	NA	NA	NA	NA	NA	NA
1102	RCBTB2	1.83	2.17	1.81	4.58	3.61	3.51	1.936	3.9	1.05442	9.17e-22	4.08e-22
BGI_novel_G000351	BGI_novel_G000351	1.47	0.95	1.8	0.58	0.97	0.42	1.406	0.656	-1.11151	1.29e-15	7.49e-16
7027	TFDP1	73.34	69.83	71.23	65.32	64.92	66.97	71.466	65.736	-0.124656	1.22e-07	1.12e-07
1478	CSTF2	36.99	37.94	36.24	33.1	33.96	33.68	37.056	33.58	-0.117569	0.000711399	0.000945595
439	ASNA1	87.81	102.73	96.91	87.72	92.3	90.09	95.816	90.036	-0.0853308	0.00263672	0.00378693
345651	ACTBL2	NA	NA	NA	NA	NA	NA	NA	NA	NA	NA	NA
51537	MTFP1	21.44	23.62	20.88	25.26	22.33	24.59	21.98	24.06	0.127543	0.0192628	0.0319986
115708	TRMT61A	14.75	16.3	15.97	19.99	17.89	19.48	15.673	19.12	0.288751	6.4e-12	4.51e-12
8676	STX11	0.42	0.44	0.37	0.15	0.31	0.36	0.41	0.273	-0.747201	0.00207204	0.00293225
107987441	LOC107987441	NA	NA	NA	NA	NA	NA	NA	NA	NA	NA	NA
54981	NMRK1	1.5	1.96	1.08	1.06	0.61	0.38	1.513	0.683	-1.24156	3.73e-06	3.85e-06
23469	PHF3	11.72	11.04	11.14	8.06	7.86	7.69	11.3	7.87	-0.534932	1.73e-49	3.6e-50
253582	TMEM244	0	0	0.06	0	0	0	0.02	0	NA	NA	NA
386682	KRTAP10-3	NA	NA	NA	NA	NA	NA	NA	NA	NA	NA	NA
18	ABAT	0.14	0.16	0.19	0.2	0.14	0.2	0.163	0.18	0.0918839	0.308591	0.791562
338322	NLRP10	NA	NA	NA	NA	NA	NA	NA	NA	NA	NA	NA
6598	SMARCB1	3.12	1.48	2.4	3.43	3.34	1.98	2.333	2.916	0.306508	0.022895	0.0388768
5826	ABCD4	12.18	12.52	13.08	12.2	11.87	10.95	12.593	11.673	-0.121312	0.0251873	0.0430844
22797	TFEC	NA	NA	NA	NA	NA	NA	NA	NA	NA	NA	NA
BGI_novel_G001801	BGI_novel_G001801	0.06	0	0	0	0	0	0.02	0	NA	NA	NA
63035	BCORL1	8.41	8.61	7.72	6.28	6.66	6.37	8.246	6.436	-0.352464	7.45e-17	4.08e-17
7105	TSPAN6	13.89	14	14.88	14.03	14.38	12.83	14.256	13.746	-0.0844026	0.0648321	0.122578
54680	ZNHIT6	15.74	13.48	14.69	19.71	20.43	20.55	14.636	20.23	0.481265	2.99e-34	8.9e-35
54928	IMPAD1	18.74	17.74	17.95	20.28	20.44	19.73	18.143	20.15	0.150243	1.31e-08	1.12e-08
4790	NFKB1	10.28	9.57	9.86	11.69	12.16	12.14	9.903	11.996	0.273043	6.76e-09	5.73e-09
3652	IPP	2.6	2.2	2.41	1.9	1.68	1.59	2.403	1.723	-0.709419	8.17e-12	5.8e-12
9278	ZBTB22	3.01	3.41	3.24	0.83	1.03	0.75	3.22	0.87	-1.88843	2.04e-36	5.73e-37
29097	CNIH4	20.03	23.05	22.63	20.02	20.26	23.76	21.903	21.346	-0.0509473	0.162451	0.356178
374378	GALNT18	10.29	9.54	9.15	9.86	8.57	8.77	9.66	9.066	-0.0866772	0.0844039	0.16549
148	ADRA1A	0.06	0	0.04	0	0.03	0.01	0.033	0.013	-1.11757	0.162451	0.356743
6453	ITSN1	10.35	10.94	10.1	7.57	8.15	7.99	10.463	7.903	-0.386425	4.12e-18	2.12e-18
84337	ELOF1	91.1	90.36	100.34	101.39	101.77	112.79	93.933	105.316	0.162468	5.18e-07	4.99e-07
7709	ZBTB17	5.63	5.11	5.54	2.61	2.8	2.49	5.426	2.633	-1.06374	3.51e-27	1.3e-27
8383	OR1A1	NA	NA	NA	NA	NA	NA	NA	NA	NA	NA	NA
146279	TEKT5	0	0.07	0.06	0.04	0.09	0	0.043	0.043	-0.117569	0.342802	0.90821
81539	SLC38A1	69.43	69.72	65.76	72.04	68.67	68	68.303	69.57	0.00381249	0.305704	0.780914
726	CAPN5	0.38	0.44	0.67	0.99	1.16	1	0.496	1.05	1.07708	8.95e-10	7.15e-10
102723750	LOC102723750	0.08	0.15	0.06	0.01	0.06	0.01	0.096	0.026	-1.99403	0.00136787	0.0018898
2703	GJA8	NA	NA	NA	NA	NA	NA	NA	NA	NA	NA	NA
55156	ARMC1	24.93	24.08	24.63	25.39	27.01	24.07	24.546	25.49	0.0528302	0.073643	0.141323
6659	SOX4	13.96	14.42	14.62	12.75	12.47	12.53	14.333	12.583	-0.18776	9.58e-07	9.43e-07
728318	KRTAP9-1	NA	NA	NA	NA	NA	NA	NA	NA	NA	NA	NA
157	GRK3	2.78	2.51	2.53	4.16	3.97	3.89	2.606	4.006	0.472905	3.01e-12	2.08e-12
2009	EML1	16.75	15.52	16.53	14.13	14.84	13.82	16.266	14.263	-0.184533	2.85e-06	2.92e-06
317701	VN1R2	0.06	0	0	0	0	0.06	0.02	0.02	-0.117569	0.350432	0.954029
1909	EDNRA	5.8	5.58	6	1.77	2.17	2.18	5.793	2.04	-1.50968	1.85e-65	2.96e-66
7179	TPTE	10.8	9.95	10.12	13.32	11.95	12.06	10.29	12.443	0.280027	2.86e-11	2.09e-11
58480	RHOU	0	0	0	0.3	0	0	0	0.1	5.18986	6.03e-06	6.36e-06
22905	EPN2	15.44	15.24	13.71	11.08	10.95	10.69	14.796	10.906	-0.406354	1.13e-27	4.09e-28
654254	ZNF732	0.13	0.29	0.23	0.45	0.41	0.43	0.216	0.43	1.00173	0.00097645	0.00132153
2627	GATA6	3.19	3.08	2.8	3.46	3.3	2.86	3.023	3.206	0.0862073	0.157794	0.343477
163154	PRR22	NA	NA	NA	NA	NA	NA	NA	NA	NA	NA	NA
1213	CLTC	109.27	106.23	104.66	110.19	109.17	104.16	106.72	107.84	0.0167027	0.0728381	0.139539
352954	GATS	5.46	4.93	5.14	5.13	5.5	5.85	5.176	5.493	0.0370009	0.250045	0.6033
105370706	LOC105370706	NA	NA	NA	NA	NA	NA	NA	NA	NA	NA	NA
643988	C1orf233	25.42	24.06	29.06	11.4	11.25	10.24	26.18	10.963	-1.2602	8.58e-124	6.57e-125
27324	TOX3	0.18	0.23	0.38	0.34	0.21	0.17	0.263	0.24	-0.19774	0.236443	0.560811
6323	SCN1A	NA	NA	NA	NA	NA	NA	NA	NA	NA	NA	NA
6209	RPS15	1512.27	1831.12	1804.85	1892	2095.35	2220.91	1716.08	2069.42	0.272927	3.5e-137	2.37e-138
107986215	LOC107986215	NA	NA	NA	NA	NA	NA	NA	NA	NA	NA	NA
9209	LRRFIP2	12.56	12.67	11.4	12.31	11.87	11.67	12.21	11.95	0.037974	0.217577	0.503868
728137	TSPY3	NA	NA	NA	NA	NA	NA	NA	NA	NA	NA	NA
1990	CELA1	NA	NA	NA	NA	NA	NA	NA	NA	NA	NA	NA
84530	SRRM4	0.28	0.3	0.3	0.4	0.34	0.38	0.293	0.373	0.341862	0.0362778	0.0641523
10319	LAMC3	0.02	0	0	0	0	0	0.006	0	NA	NA	NA
114926	SMIM19	22.83	22.53	24.56	23.04	19.47	20.77	23.306	21.093	-0.217076	0.00133717	0.00184495
7699	ZNF140	3.32	3.45	3.48	3.89	3.81	4.04	3.416	3.913	0.196846	0.0334699	0.0587404
BGI_novel_G001785	BGI_novel_G001785	NA	NA	NA	NA	NA	NA	NA	NA	NA	NA	NA
79873	NUDT18	3.54	3.23	3.58	2.46	2.38	2.56	3.45	2.466	-0.479277	0.000494053	0.000644
55079	FEZF2	0	0	0	0	0	0.03	0	0.01	NA	NA	NA
51744	CD244	NA	NA	NA	NA	NA	NA	NA	NA	NA	NA	NA
9022	CLIC3	3.24	3.61	2.34	5.5	4.58	5.54	3.063	5.206	0.732188	6.2e-05	7.24e-05
440699	LRRC52	NA	NA	NA	NA	NA	NA	NA	NA	NA	NA	NA
101927216	LOC101927216	NA	NA	NA	NA	NA	NA	NA	NA	NA	NA	NA
93233	CCDC114	0.6	0.55	0.46	0.32	0.26	0.3	0.536	0.293	-0.961919	0.000233697	0.000292798
84817	TXNDC17	10.04	10.97	11.3	10.11	11.03	8.62	10.77	9.92	-0.117131	0.0478577	0.0870017
6205	RPS11	1507.13	1606.31	1758.26	2039.41	2182.57	2361.51	1623.9	2194.5	0.433064	0	0
283080	C10orf126	0.67	0.72	0.35	0.13	0.27	0.31	0.58	0.236	-1.27984	0.000341178	0.000435739
284467	FAM19A3	0.07	0	0.11	0.14	0.11	0	0.06	0.083	0.297468	0.306894	0.786027
166752	FREM3	NA	NA	NA	NA	NA	NA	NA	NA	NA	NA	NA
5141	PDE4A	25.21	24.29	24.34	24.49	24.31	25.12	24.613	24.64	0.00358112	0.34128	0.901297
10362	HMG20B	71.19	75.1	73.08	30	29.36	31.53	73.123	30.296	-1.15579	9.78e-258	3.04e-259
343069	HNRNPCL1	NA	NA	NA	NA	NA	NA	NA	NA	NA	NA	NA
952	CD38	NA	NA	NA	NA	NA	NA	NA	NA	NA	NA	NA
4804	NGFR	0.91	1.01	0.68	0.63	0.81	0.7	0.866	0.713	-0.269573	0.0814606	0.158445
6758	SSX5	NA	NA	NA	NA	NA	NA	NA	NA	NA	NA	NA
9636	ISG15	3.18	5.53	5.04	5.6	4.22	5.56	4.583	5.126	0.174387	0.161055	0.352166
90485	ZNF835	0	0	0	0	0.05	0.05	0	0.033	NA	NA	NA
26064	RAI14	20.11	18.04	17.98	23.84	22.83	22.66	18.71	23.11	0.302729	1.14e-22	4.91e-23
4158	MC2R	NA	NA	NA	NA	NA	NA	NA	NA	NA	NA	NA
644096	SDHAF1	18.33	18.45	19.32	9.24	6.98	7.55	18.7	7.923	-1.23872	3.62e-45	8.19e-46
BGI_novel_G000991	BGI_novel_G000991	0	0	0	0	0.01	0	0	0.003	NA	NA	NA
BGI_novel_G001443	BGI_novel_G001443	44.68	42.56	40.7	54.46	53.68	49.92	42.646	52.686	0.305111	6.38e-18	3.31e-18
283985	FADS6	0.02	0.02	0	0.02	0.01	0	0.013	0.01	-0.485301	0.296544	0.752193
105371448	LOC105371448	0.03	0.03	0.04	0.16	0.09	0.01	0.033	0.086	1.397	0.0116321	0.0184608
107986797	LOC107986797	NA	NA	NA	NA	NA	NA	NA	NA	NA	NA	NA
90332	EXOC3L2	0	0	0	0	0	0.04	0	0.013	NA	NA	NA
54737	MPHOSPH8	15.5	14.72	14.79	12.02	11.53	11.02	15.003	11.523	-0.371171	2.93e-19	1.44e-19
BGI_novel_G001310	BGI_novel_G001310	1.03	1.17	0.89	0.29	0.42	0.71	1.03	0.473	-1.1032	0.0243199	0.0415206
57649	PHF12	16.89	15.38	15.72	13.34	13	12.08	15.996	12.806	-0.336663	1.77e-15	1.04e-15
26291	FGF21	0.34	0.32	0.51	0.32	0.22	0.33	0.39	0.29	-0.439498	0.164464	0.362056
51364	ZMYND10	0.53	0.37	0.52	0.55	0.52	0.55	0.473	0.54	0.254399	0.193535	0.437878
5949	RBP3	NA	NA	NA	NA	NA	NA	NA	NA	NA	NA	NA
140873	C20orf173	NA	NA	NA	NA	NA	NA	NA	NA	NA	NA	NA
105375106	LOC105375106	NA	NA	NA	NA	NA	NA	NA	NA	NA	NA	NA
8729	GBF1	43.17	40.65	40.93	40.89	40.2	42.04	41.583	41.043	-0.0306658	0.0579614	0.108042
BGI_novel_G001374	BGI_novel_G001374	0.03	0	0	0	0.06	0	0.01	0.02	0.882431	0.250045	0.606867
80864	EGFL8	6.34	4.88	5.58	3.73	4.14	3.28	5.6	3.716	-0.598909	5.43e-06	5.71e-06
84189	SLITRK6	23.19	22.01	21.61	9.7	9.79	10.23	22.27	9.906	-1.16954	1.33e-191	6.03e-193
84446	BRSK1	1.98	2.01	2.05	4.2	3.78	4	2.013	3.993	1.04272	6.86e-20	3.29e-20
3948	LDHC	NA	NA	NA	NA	NA	NA	NA	NA	NA	NA	NA
66000	TMEM108	0.05	0.04	0.04	0.14	0.14	0.14	0.043	0.14	1.66004	0.00237017	0.00338458
55009	C19orf24	45.81	50.4	49.61	62.15	69.37	67.61	48.606	66.376	0.451173	2.68e-22	1.17e-22
7701	ZNF142	10.44	9.98	9.75	9.83	9.75	10.32	10.056	9.966	0.027191	0.196056	0.444291
441272	SPDYE3	1.9	2.1	1.12	0.71	0.87	0.82	1.706	0.8	-1.05819	2.83e-10	2.2e-10
55240	STEAP3	5.88	6.37	6.19	5.13	4.78	5.09	6.146	5	-0.293037	1.2e-05	1.31e-05
51074	APIP	23.23	26.33	23.84	25.44	23.29	24.79	24.466	24.506	0.0074728	0.340049	0.897067
4016	LOXL1	27.36	26.42	27.16	22.03	22.74	22.77	26.98	22.513	-0.379614	1.69e-17	8.99e-18
10006	ABI1	22.82	21.98	22.34	22.72	22.16	22.06	22.38	22.313	-0.021414	0.236693	0.562145
94101	ORMDL1	24.57	26.03	27.99	44.92	44.22	46.04	26.196	45.06	0.787708	4.03e-101	3.87e-102
BGI_novel_G000363	BGI_novel_G000363	0.06	0	0	0.12	0	0	0.02	0.04	0.882431	0.250045	0.606867
100507290	ZNF865	3.81	3.34	3.08	2.65	3.46	3.18	3.41	3.096	-0.0130825	0.328636	0.857186
BGI_novel_G001248	BGI_novel_G001248	NA	NA	NA	NA	NA	NA	NA	NA	NA	NA	NA
25903	OLFML2B	0.14	0.13	0.17	0.09	0.05	0.13	0.146	0.09	-0.641131	0.0857392	0.168546
168391	GALNTL5	NA	NA	NA	NA	NA	NA	NA	NA	NA	NA	NA
7411	VBP1	71.16	69.92	75.34	66.32	70.08	68.46	72.14	68.286	-0.0812215	0.00419943	0.00619729
9027	NAT8	0	0.08	0	0	0	0	0.026	0	NA	NA	NA
83642	SELO	15.84	17.1	15.39	18.75	18.55	18.91	16.11	18.736	0.221793	7.6e-06	8.09e-06
5695	PSMB7	170.27	185.3	204.65	184.73	185.31	198.09	186.74	189.376	0.0193175	0.182779	0.409355
7163	TPD52	46.39	43.72	45.07	43.48	43.57	41.72	45.06	42.923	-0.0719108	0.00153638	0.00213525
BGI_novel_G000104	BGI_novel_G000104	1.23	0.86	1.18	0.74	0.98	1	1.09	0.906	-0.274541	0.0437048	0.0787899
57198	ATP8B2	15.94	15.65	15.07	9.04	8.36	8.95	15.553	8.783	-0.809652	4.17e-103	3.9e-104
401505	TOMM5	172.19	181.66	200.63	147.44	150.85	164.16	184.826	154.15	-0.269824	7.76e-20	3.73e-20
79726	WDR59	21.26	20.59	20.68	20.19	18.89	19.92	20.843	19.666	-0.128149	0.000477784	0.00062122
199990	FAAP20	40.92	48.37	50.29	54.18	58.31	56.09	46.526	56.193	0.14546	0.000696934	0.000925211
258	AMBN	21.5	20.41	20.14	21.58	22.64	22.29	20.683	22.17	0.0993602	0.0219145	0.0369457
170370	FAM170B	NA	NA	NA	NA	NA	NA	NA	NA	NA	NA	NA
339122	RAB43	0.15	0.25	0.16	0.16	0.12	0.22	0.186	0.166	-0.161715	0.262117	0.64389
81466	OR2L5	NA	NA	NA	NA	NA	NA	NA	NA	NA	NA	NA
55844	PPP2R2D	7.99	8.05	7.65	8.51	8.29	7.04	7.896	7.946	-0.0120271	0.315992	0.815936
10098	TSPAN5	5.01	4.11	4.91	4.95	3.99	4.27	4.676	4.403	-0.084198	0.138018	0.29311
59351	PBOV1	NA	NA	NA	NA	NA	NA	NA	NA	NA	NA	NA
BGI_novel_G000793	BGI_novel_G000793	NA	NA	NA	NA	NA	NA	NA	NA	NA	NA	NA
107986791	LOC107986791	0.56	0	0	0	0	0	0.186	0	-3.76603	0.00900119	0.0140038
79637	ARMC7	8.56	9.52	9.65	11.82	12.66	11.8	9.243	12.093	0.308591	3.05e-05	3.46e-05
30832	ZNF354C	0.06	0.14	0.08	0.14	0.03	0.09	0.093	0.086	-0.0534392	0.341226	0.901097
83896	KRTAP3-1	NA	NA	NA	NA	NA	NA	NA	NA	NA	NA	NA
54537	FAM35A	32.56	33.31	33.8	25.99	26.58	27.03	33.223	26.533	-0.32995	6.45e-27	2.4e-27
141	ADPRH	0	0.02	0	0.02	0	0	0.006	0.006	-0.117569	0.350432	0.954029
80739	C6orf25	0.2	0.25	0.06	0.58	0.7	0.41	0.17	0.563	1.49714	8.63e-05	0.000102551
BGI_novel_G001357	BGI_novel_G001357	0.1	0.06	0.21	0	0	0.05	0.123	0.016	-2.92492	0.012306	0.019658
26271	FBXO5	26.31	23.37	23.4	23.44	22.52	23.2	24.36	23.053	-0.0548634	0.106158	0.215851
29117	BRD7	110.8	104.85	102.03	137.95	135.79	139.15	105.893	137.63	0.396824	9.93e-104	9.25e-105
100131755	ARMCX4	0.09	0.1	0.09	0.07	0.06	0.11	0.093	0.08	-0.220663	0.238295	0.567086
254950	KRTAP15-1	NA	NA	NA	NA	NA	NA	NA	NA	NA	NA	NA
10911	UTS2	NA	NA	NA	NA	NA	NA	NA	NA	NA	NA	NA
1060	CENPC	9.47	9.32	9.01	10.06	9.31	8.64	9.266	9.336	-0.0108126	0.325258	0.845487
3590	IL11RA	40.19	44.67	44.91	56.22	58.24	58.23	43.256	57.563	0.437573	1.24e-41	3.05e-42
3759	KCNJ2	0.01	0.12	0.1	0.02	0.05	0.04	0.076	0.036	-1.03511	0.0413702	0.0742541
2104	ESRRG	0.01	0	0.01	0	0	0	0.006	0	NA	NA	NA
55796	MBNL3	4.63	3.41	3.95	1.65	1.65	1.85	3.996	1.716	-1.14111	5.25e-69	7.93e-70
2894	GRID1	NA	NA	NA	NA	NA	NA	NA	NA	NA	NA	NA
4221	MEN1	24.4	26.12	27.42	19.4	20.35	20.87	25.98	20.206	-0.364582	2.69e-20	1.27e-20
10758	TRAF3IP2	2.22	2.06	1.97	0.92	0.86	0.91	2.083	0.896	-0.894639	5.42e-09	4.56e-09
389114	ZNF662	0	0.02	0	0	0.01	0.01	0.006	0.006	0.65165	0.278445	0.69542
55628	ZNF407	1.92	1.7	1.68	1.4	1.27	1.24	1.766	1.303	-0.464191	1.49e-07	1.38e-07
8644	AKR1C3	0.12	0.14	0.12	0	0.12	0.24	0.126	0.12	-0.117569	0.33748	0.887705
972	CD74	0	0	0.11	0.04	0	0	0.036	0.013	-1.11757	0.220271	0.514619
2526	FUT4	1.59	1.3	1.37	0.98	0.98	1.01	1.42	0.99	-0.52457	5.47e-06	5.75e-06
53831	GPR84	0.16	0.19	0.07	0.13	0.05	0.05	0.14	0.076	-1.11757	0.0590783	0.110435
81576	CCDC130	14.98	14.99	15.33	16.3	14.05	13.64	15.1	14.663	-0.0557854	0.163662	0.359806
150684	COMMD1	27.46	25.3	33.17	38.34	36.7	44.49	28.643	39.843	0.478129	5.37e-12	3.76e-12
10003	NAALAD2	0.41	0.31	0.32	0.37	0.45	0.33	0.346	0.383	0.149535	0.234548	0.555274
29880	ALG5	27.13	24.99	28.63	38.63	38.52	36.78	26.916	37.976	0.489501	8.49e-21	3.91e-21
143098	MPP7	14.99	11.82	11.66	13.96	13.49	12.98	12.823	13.476	0.0452257	0.128703	0.269429
201626	PDE12	6.34	6.47	6.72	7.91	7.16	7.61	6.51	7.56	0.212267	1.88e-05	2.09e-05
105373395	LOC105373395	NA	NA	NA	NA	NA	NA	NA	NA	NA	NA	NA
80731	THSD7B	NA	NA	NA	NA	NA	NA	NA	NA	NA	NA	NA
107983994	LOC107983994	0.53	0.36	0.45	0.53	0.49	0.57	0.446	0.53	0.24302	0.12221	0.253621
BGI_novel_G001077	BGI_novel_G001077	0.01	0.02	0	0.01	0	0	0.01	0.003	-1.11757	0.220271	0.514619
3420	IDH3B	92.03	94.68	93.01	90.22	91.51	89.57	93.24	90.433	-0.0492483	0.0394541	0.0703212
55800	SCN3B	0.02	0.01	0.04	0.02	0.04	0.01	0.023	0.023	-0.117569	0.33748	0.887705
5130	PCYT1A	19.97	18.99	18.53	22.64	25.86	23.66	19.163	24.053	0.314077	3.08e-12	2.13e-12
728072	CT47A5	NA	NA	NA	NA	NA	NA	NA	NA	NA	NA	NA
147166	TRIM16L	16.84	18.34	16.63	18.98	18.88	18.51	17.27	18.79	0.113428	0.0182457	0.0301228
5684	PSMA3	169.31	175.98	177.92	143.34	144.68	144.94	174.403	144.32	-0.272838	1.62e-25	6.28e-26
25998	IBTK	8.43	8.13	7.78	8.97	8.51	8.82	8.113	8.766	0.102227	0.0113283	0.0179395
6261	RYR1	0.01	0	0	0	0	0	0.003	0	NA	NA	NA
101928095	LOC101928095	0.27	0.56	0.39	0.3	0.35	0.31	0.406	0.32	-0.286929	0.146575	0.314638
374454	KRT77	NA	NA	NA	NA	NA	NA	NA	NA	NA	NA	NA
344658	SAMD7	NA	NA	NA	NA	NA	NA	NA	NA	NA	NA	NA
BGI_novel_G001417	BGI_novel_G001417	NA	NA	NA	NA	NA	NA	NA	NA	NA	NA	NA
54903	MKS1	7.51	8.19	7.43	7.04	7.13	7.17	7.71	7.113	-0.16422	0.0235848	0.0401684
8349	HIST2H2BE	1.42	1.62	1.57	0.87	0.84	1.16	1.536	0.956	-0.679772	0.000333036	0.000424791
2812	GP1BB	11.82	15.68	14.38	8.37	10.3	10.79	13.96	9.82	-0.501412	3.91e-07	3.74e-07
4869	NPM1	2617.44	2547.08	2656.27	2366.2	2324.34	2362	2606.93	2350.85	-0.158077	7.45e-184	3.51e-185
200810	ALG1L	0.56	0.27	0.55	0.42	0.21	1.11	0.46	0.58	0.0683331	0.325942	0.847639
285855	RPL7L1	76.98	78.49	80.13	86.96	86.07	82.79	78.533	85.273	0.10663	2.75e-10	2.13e-10
2830	GPR6	NA	NA	NA	NA	NA	NA	NA	NA	NA	NA	NA
3670	ISL1	4.49	4.41	5	4.82	4.9	4.24	4.633	4.653	-0.0194974	0.318392	0.82352
7391	USF1	26.63	25.99	28.01	23.6	21.61	24.69	26.876	23.3	-0.189738	3.67e-05	4.19e-05
BGI_novel_G000045	BGI_novel_G000045	0.32	0.3	0.31	0.97	0.77	0.65	0.31	0.796	1.36182	2.42e-19	1.19e-19
BGI_novel_G000886	BGI_novel_G000886	NA	NA	NA	NA	NA	NA	NA	NA	NA	NA	NA
2969	GTF2I	149.47	142.73	143.29	145.1	141.65	138.31	145.163	141.686	-0.0356724	0.0025545	0.00366211
79684	MSANTD2	14.85	13.92	13.36	11.18	10.62	11.03	14.043	10.943	-0.139996	0.00224985	0.00319795
643803	KRTAP24-1	NA	NA	NA	NA	NA	NA	NA	NA	NA	NA	NA
149708	WFDC5	NA	NA	NA	NA	NA	NA	NA	NA	NA	NA	NA
149018	LELP1	NA	NA	NA	NA	NA	NA	NA	NA	NA	NA	NA
78988	MRPL57	33.61	33.81	36.37	37.34	39.37	37.21	34.596	37.973	-0.0384012	0.188579	0.424615
150372	NFAM1	0.08	0.07	0.06	0.03	0.06	0.04	0.07	0.043	-0.633431	0.123201	0.255902
BGI_novel_G000590	BGI_novel_G000590	0.06	0.13	0.06	0.11	0.28	0.11	0.083	0.166	1.05236	0.102047	0.206249
BGI_novel_G001213	BGI_novel_G001213	0.14	0.1	0	0.25	0.04	0.12	0.08	0.136	0.806703	0.134983	0.286066
11034	DSTN	159.13	164.82	169.65	154.49	158.39	152.96	164.533	155.28	-0.086236	6.95e-06	7.38e-06
BGI_novel_G000261	BGI_novel_G000261	NA	NA	NA	NA	NA	NA	NA	NA	NA	NA	NA
4909	NTF4	2.46	1.94	1.66	2.53	2.62	1.69	2.02	2.28	-0.0460162	0.31235	0.804012
100533106	ZHX1-C8orf76	71.25	76.59	68.6	64.73	69.44	68.53	72.146	67.566	-0.066939	0.00141474	0.00195827
144321	GLIPR1L2	0.34	0.22	0.31	0.24	0.51	0.26	0.29	0.336	0.21418	0.250864	0.609556
5148	PDE6G	0.12	0.27	0.18	1.42	0.46	0.61	0.19	0.83	2.20436	1.25e-06	1.24e-06
BGI_novel_G000524	BGI_novel_G000524	0	0	0	0.26	0	0	0	0.086	NA	NA	NA
129831	RBM45	5.46	4.71	5.27	5.05	5.47	5.27	5.146	5.263	0.0216817	0.321132	0.832964
3065	HDAC1	53.28	55.71	51.55	35.02	36.52	36.37	53.513	35.97	-0.562926	6.69e-65	1.08e-65
27113	BBC3	0.68	0.87	0.72	0.64	0.95	0.81	0.756	0.8	0.0459292	0.332261	0.869872
493911	PHOSPHO2	4.74	4.51	4.35	2.47	2.29	2.77	4.533	2.51	-0.827804	4.7e-07	4.51e-07
7621	ZNF70	1.77	1.94	1.61	1.23	1.37	1.45	1.773	1.35	-0.385252	0.00150914	0.0020954
344901	OSTN	0.21	0.27	0.21	0.7	0.18	0.02	0.23	0.3	-0.823838	0.0270783	0.0465866
57156	TMEM63C	0.14	0.16	0.09	0.17	0.15	0.15	0.13	0.156	0.272377	0.194981	0.441599
BGI_novel_G000597	BGI_novel_G000597	5.74	5.97	6.02	5.41	4.92	5.13	5.91	5.153	-0.196714	0.000690134	0.000915957
333929	SNAI3	0.17	0.44	0.17	0.04	0.04	0.08	0.26	0.053	-2.20503	0.00137758	0.00190411
100505679	UBE2Q2L	0.09	0.14	0.16	2.66	2.33	1.87	0.13	2.286	3.70686	8.55e-34	2.58e-34
285231	FBXW12	0.2	0.06	0.04	0.1	0.19	0.1	0.1	0.13	0.297468	0.28027	0.701037
10743	RAI1	10.98	10.39	10.02	9.58	9.44	9.44	10.463	9.486	-0.130449	0.000213947	0.000266621
1345	COX6C	77.08	75.67	79.97	81.4	79.6	79.42	77.573	80.14	-0.0209776	0.25501	0.621815
105372798	LOC105372798	0.05	0	0	0.03	0.04	0.01	0.016	0.026	0.467393	0.251553	0.611976
BGI_novel_G001725	BGI_novel_G001725	28.32	22.55	26.38	34.33	35.59	35.43	25.75	35.116	0.440381	3.09e-38	8.21e-39
758	MPPED1	0	0	0	0	0.03	0	0	0.01	NA	NA	NA
23767	FLRT3	0.15	0.24	0.21	0.26	0.35	0.23	0.2	0.28	0.33811	0.136063	0.288511
23029	RBM34	49.33	46.42	49.55	63.5	59.35	62.57	48.433	61.806	0.38137	1.55e-32	4.86e-33
14	AAMP	43.33	40.9	43.9	43.98	44.94	42.51	42.71	43.81	0.0343407	0.15481	0.335221
219968	OR5B21	NA	NA	NA	NA	NA	NA	NA	NA	NA	NA	NA
84640	USP38	4.35	3.95	4.21	8.26	7.94	7.98	4.17	8.06	0.86842	9.15e-56	1.69e-56
2587	GALR1	NA	NA	NA	NA	NA	NA	NA	NA	NA	NA	NA
100505478	LOC100505478	0	0.13	0	0	0	0.11	0.043	0.036	-0.117569	0.350432	0.954029
10898	CPSF4	26.65	26.76	28.34	23.62	23.29	23.66	27.25	23.523	-0.195398	5.42e-06	5.7e-06
29800	ZDHHC1	3.8	3.98	4.36	3.78	3.2	3.48	4.046	3.486	-0.249673	0.0194466	0.0323216
9556	C14orf2	166.98	197.61	206.55	188.95	205.76	205.54	190.38	200.083	0.0706884	0.0110525	0.0174609
25946	ZNF385A	68.19	71.64	69.99	77.75	79.74	82.95	69.94	80.146	0.205092	6.69e-18	3.48e-18
2328	FMO3	NA	NA	NA	NA	NA	NA	NA	NA	NA	NA	NA
BGI_novel_G000021	BGI_novel_G000021	5.59	5.32	5.3	5.04	5.07	4.13	5.403	4.746	-0.186046	0.00171362	0.00239625
51124	IER3IP1	34.92	36.62	36.64	38.05	37.35	33.55	36.06	36.316	0.0111638	0.31031	0.797553
3786	KCNQ3	0	0	0	0	0.01	0	0	0.003	NA	NA	NA
7867	MAPKAPK3	24.13	23.35	24.27	19.65	19.97	20.24	23.916	19.953	-0.262823	5.62e-10	4.43e-10
83876	MRO	0.99	0.74	0.54	0.37	0.29	0.31	0.756	0.323	-1.23509	2.3e-10	1.77e-10
80258	EFHC2	NA	NA	NA	NA	NA	NA	NA	NA	NA	NA	NA
284391	ZNF844	0.07	0	0.01	0.1	0.04	0.06	0.026	0.066	1.39289	0.0117797	0.0187241
387914	SHISA2	0.05	0	0	0.02	0.05	0.02	0.016	0.03	0.882431	0.203946	0.466806
BGI_novel_G001828	BGI_novel_G001828	0.1	0	0.15	0	0	0.09	0.083	0.03	-1.4395	0.103253	0.209418
4580	MTX1	47.42	53.33	48.81	45.38	43.06	47.3	49.853	45.246	-0.116758	0.000723108	0.000961984
91947	ARRDC4	8.31	7.17	8.26	9.97	10.32	9.42	7.913	9.903	0.318766	1.01e-09	8.08e-10
10011	SRA1	16.53	17.8	17.25	16.84	17.97	17.04	17.193	17.283	-0.019887	0.289197	0.73032
5213	PFKM	79.43	75.08	76.36	62.37	64.45	60.24	76.956	62.353	-0.308345	1.24e-45	2.78e-46
3554	IL1R1	NA	NA	NA	NA	NA	NA	NA	NA	NA	NA	NA
10273	STUB1	64.82	67.52	69.41	58.54	56.98	62.83	67.25	59.45	-0.177126	1.74e-08	1.5e-08
6158	RPL28	273.95	282.35	282.83	312.51	314.74	319.54	279.71	315.596	0.219729	5.09e-75	6.88e-76
10127	ZNF263	11.53	11.35	11.15	9.43	9.94	9.84	11.343	9.736	-0.197567	0.000203493	0.000252856
119180	LYZL2	NA	NA	NA	NA	NA	NA	NA	NA	NA	NA	NA
BGI_novel_G001574	BGI_novel_G001574	4.11	4.48	3.92	4.36	4.84	4.22	4.17	4.473	0.106729	0.16371	0.359966
6936	GCFC2	28.53	25.96	26.16	31.25	31.5	30.83	26.883	31.193	0.106981	0.0033135	0.00481405
118427	OLFM3	0.71	1.05	1.03	0.68	0.57	0.66	0.93	0.636	-0.583233	0.00109263	0.00148974
9191	DEDD	19.14	18.74	19.64	28.1	26.69	27.08	19.173	27.29	0.524964	4.02e-35	1.17e-35
1000	CDH2	0.05	0.02	0.03	0	0	0.04	0.033	0.013	-1.4395	0.103253	0.209418
11222	MRPL3	113.85	118.3	118.59	133.55	136.35	132.26	116.913	134.053	0.197926	3.82e-20	1.81e-20
9818	NUP58	29.33	29.7	30.94	31.11	29.86	29.28	29.99	30.083	0.00605144	0.318718	0.824446
221823	PRPS1L1	NA	NA	NA	NA	NA	NA	NA	NA	NA	NA	NA
27181	SIGLEC8	NA	NA	NA	NA	NA	NA	NA	NA	NA	NA	NA
79893	GGNBP2	23.16	16.65	11.94	25.35	12.93	23.47	17.25	20.583	0.246461	2e-08	1.74e-08
140876	FAM65C	0.15	0.02	0.08	0.12	0.04	0.15	0.083	0.103	0.297468	0.245601	0.587167
3955	LFNG	1.51	1.59	1.86	1.57	1.92	1.96	1.653	1.816	0.129345	0.185989	0.417528
79783	SUGCT	9.47	13.97	11.36	10.04	10.82	9.11	11.6	9.99	-0.344128	8.1e-05	9.6e-05
BGI_novel_G001432	BGI_novel_G001432	1.27	0.82	1.33	1.05	0.92	0.34	1.14	0.77	-0.5839	0.00492747	0.00736825
5367	PMCH	0.23	0.15	0.23	0.22	0.28	0.41	0.203	0.303	0.570404	0.0906892	0.179461
259197	NCR3	0	0.18	0	0	0	0.18	0.06	0.06	-0.117569	0.348488	0.935023
22974	TPX2	146.88	136.96	139.87	119.17	119.79	120.92	141.236	119.96	-0.234352	2.22e-56	4.06e-57
54980	C2orf42	3.7	4.38	3.94	3.61	3.7	4.16	4.006	3.823	-0.0566015	0.238239	0.566803
119	ADD2	49.44	47.72	45.22	22.51	21.98	22.04	47.46	22.176	-0.997228	0	0
64132	XYLT2	10.7	10.76	10.06	9.63	8.98	9.6	10.506	9.403	-0.154821	0.00223431	0.00317439
4438	MSH4	0	0.02	0	0	0	0.04	0.006	0.013	0.882431	0.250045	0.606867
54899	PXK	4.25	3.62	3.35	5.61	5.24	5.24	3.74	5.363	0.401024	5.21e-08	4.67e-08
55039	TRMT12	14.06	13.62	15.57	6.91	7.56	6.93	14.416	7.133	-1.01803	2.59e-52	5.07e-53
29887	SNX10	8.43	6.46	7.43	3	2.95	3.26	7.44	3.07	-1.28983	4.7e-46	1.04e-46
83931	STK40	28.85	30.02	28.84	11.96	11.82	11.6	29.236	11.793	-1.30895	1.72e-261	5.29e-263
84992	PIGY	49.84	55.77	53.49	72.99	77.76	72.84	53.033	74.53	0.493713	1.25e-44	2.89e-45
BGI_novel_G001307	BGI_novel_G001307	NA	NA	NA	NA	NA	NA	NA	NA	NA	NA	NA
8904	CPNE1	78.01	78.5	78.89	73.42	79.35	74.98	78.466	75.916	-0.108557	7.4e-07	7.22e-07
2597	GAPDH	5571.57	5889.87	6015.04	6901.54	7008.16	7273.71	5825.49	7061.14	0.277748	0	0
8370	HIST2H4A	1.27	0.86	1.29	0.12	0.49	0.37	1.14	0.326	-1.81801	0.010587	0.0166749
5441	POLR2L	201.2	226.35	233.95	158.05	169.08	182.16	220.5	169.763	-0.376415	1.5e-51	3.01e-52
84650	EBPL	66.34	72.38	74.86	73.36	74.24	73.86	71.193	73.82	0.0532339	0.0882713	0.174208
79607	FAM118B	13.33	12.41	13.37	13.07	15.66	13.55	13.036	14.093	0.14056	0.00602581	0.00913567
284069	FAM171A2	7.55	8.53	7.8	4.69	4.53	3.62	7.96	4.28	-0.889591	3.32e-28	1.18e-28
340980	OR52B6	NA	NA	NA	NA	NA	NA	NA	NA	NA	NA	NA
1871	E2F3	14.32	13.72	14.2	10.56	10.52	10.01	14.08	10.363	-0.449761	1.18e-27	4.3e-28
10966	RAB40B	2.25	2	3	2.98	2.83	3	2.416	2.936	0.309643	0.0179593	0.0296185
107984236	LOC107984236	0	0.1	0	0	0	0	0.033	0	NA	NA	NA
BGI_novel_G001809	BGI_novel_G001809	1.75	2.04	2.6	1.18	1.35	1.25	2.13	1.26	-0.756471	0.000408829	0.000526919
92344	GORAB	8.83	8.94	9.5	9.39	9.37	9.19	9.09	9.316	0.037307	0.236688	0.56186
107984562	LOC107984562	0.2	0.07	0.13	0.19	0.13	0.13	0.133	0.15	0.104823	0.339893	0.895897
342926	ZNF677	0	0	0	0.04	0	0	0	0.013	NA	NA	NA
107985657	LOC107985657	0.03	0	0.03	0	0.03	0.03	0.02	0.02	-0.117569	0.348488	0.935023
79930	DOK3	5.61	4.6	4.56	6.06	6.06	5.71	4.923	5.943	0.242883	0.0013093	0.00180413
55664	CDC37L1	7.18	7.14	6.83	11.69	10.1	10.68	7.05	10.823	0.618826	1.52e-27	5.53e-28
8517	IKBKG	21.92	23.81	24.04	20.74	21.36	19.48	23.256	20.526	-0.183142	3.54e-05	4.04e-05
57584	ARHGAP21	17.41	16.88	15.77	16.73	15.98	15.27	16.686	15.993	-0.062777	0.0174053	0.0286207
64770	CCDC14	20.58	20.99	17.12	15.85	15.25	15.2	19.563	15.433	-0.351707	5.86e-20	2.8e-20
3912	LAMB1	47.9	47.21	46.17	61.67	62.12	60.07	47.093	61.286	0.38291	7.8e-105	7.18e-106
10908	PNPLA6	5.19	5.95	5.77	4.83	5.06	4.32	5.636	4.736	-0.249143	9.56e-05	0.000114192
6637	SNRPG	266.84	300.11	291.65	220.62	224.32	226.87	286.2	223.936	-0.352912	6.3e-38	1.7e-38
BGI_novel_G001136	BGI_novel_G001136	NA	NA	NA	NA	NA	NA	NA	NA	NA	NA	NA
102725009	LOC102725009	1.59	2.78	1.69	1.54	1.79	1.43	2.02	1.586	-0.326785	0.0792689	0.15379
BGI_novel_G001557	BGI_novel_G001557	NA	NA	NA	NA	NA	NA	NA	NA	NA	NA	NA
51015	ISOC1	37.95	36.66	36.91	29.82	33.21	31.67	37.173	31.566	-0.236964	1.44e-09	1.17e-09
57642	COL20A1	0	0.04	0.06	0.16	0.19	0.09	0.033	0.146	2.20436	6.43e-05	7.52e-05
1844	DUSP2	0	0.05	0	0.04	0.08	0.25	0.016	0.123	3.05236	0.00626709	0.00953347
9747	TCAF1	12.33	10.57	12.38	7.98	8.17	7.96	11.76	8.036	-0.546858	8.37e-38	2.27e-38
548644	POLR2J3	43.39	42.44	45.35	36.9	42.24	44.87	43.726	41.336	-0.197661	2.44e-06	2.48e-06
101926982	LOC101926982	NA	NA	NA	NA	NA	NA	NA	NA	NA	NA	NA
116966	WDR17	2.69	2.19	2.87	2.63	3.2	2.73	2.583	2.853	0.160644	0.0133007	0.0213849
347527	ARSH	NA	NA	NA	NA	NA	NA	NA	NA	NA	NA	NA
7186	TRAF2	9.68	9.61	10.26	7.85	6.6	6.18	9.85	6.876	-0.482293	8.94e-12	6.36e-12
80829	ZFP91	31.77	29.55	29.47	36.01	36.63	36.01	30.263	36.216	0.257793	7.27e-30	2.46e-30
10346	TRIM22	NA	NA	NA	NA	NA	NA	NA	NA	NA	NA	NA
51447	IP6K2	34.35	36.94	36.5	31	29.8	33.14	35.93	31.313	-0.141426	0.000496855	0.00064798
100170765	ERICH4	NA	NA	NA	NA	NA	NA	NA	NA	NA	NA	NA
252969	NEIL2	4.36	4.01	3.26	2.97	2.43	3.04	3.876	2.813	-0.469707	2.48e-05	2.78e-05
BGI_novel_G000521	BGI_novel_G000521	0.2	0.24	0.13	0.75	0.45	0.31	0.19	0.503	1.45751	0.000620996	0.000819492
25932	CLIC4	45.69	45.8	45.25	49.77	47.4	45.93	45.58	47.7	0.0659772	0.00163001	0.00227182
107986777	LOC107986777	NA	NA	NA	NA	NA	NA	NA	NA	NA	NA	NA
93550	ZFAND4	3.12	3.1	3.07	3.85	3.73	3.63	3.096	3.736	0.171378	0.0319177	0.0557117
BGI_novel_G001702	BGI_novel_G001702	NA	NA	NA	NA	NA	NA	NA	NA	NA	NA	NA
132228	LSMEM2	0.16	0.06	0.11	0.39	0	0	0.11	0.13	0.436147	0.230359	0.542626
7965	AIMP2	224.82	233.88	240.84	286.12	277.37	281.97	233.18	281.82	0.275894	2.41e-50	4.93e-51
79183	TTPAL	5.46	5.48	5.37	7.58	8.11	6.92	5.436	7.536	0.465747	5.36e-21	2.44e-21
139341	FUNDC1	9.81	8.95	10.07	10.16	10.08	9.22	9.61	9.82	0.0276284	0.303613	0.774573
BGI_novel_G001300	BGI_novel_G001300	NA	NA	NA	NA	NA	NA	NA	NA	NA	NA	NA
124801	LSM12	58.74	58.98	55.69	65.92	66.27	72.25	57.803	68.146	0.239117	4.13e-21	1.88e-21
7593	MZF1	2.89	3.07	2.67	2.15	2.12	2.39	2.876	2.22	-0.36284	0.00123165	0.00169287
252995	FNDC5	0.21	0.12	0.16	0.45	0.25	0.2	0.163	0.3	0.997908	0.00765673	0.011781
10847	SRCAP	23.31	22.09	20.87	28.29	28.44	28.77	22.09	28.5	0.416997	1.73e-113	1.45e-114
100505385	IQCJ-SCHIP1	2.14	1.93	2.21	1.95	1.94	1.44	2.093	1.776	-0.256871	0.0552276	0.102227
23307	FKBP15	20.91	20.41	20.07	24.34	24.63	25.33	20.463	24.766	0.277257	2.35e-18	1.2e-18
5730	PTGDS	0	0.11	0.1	0.27	0.55	0.65	0.07	0.49	2.88243	0.000589356	0.000775118
1260	CNGA2	NA	NA	NA	NA	NA	NA	NA	NA	NA	NA	NA
138429	PIP5KL1	0.69	0.76	0.61	0.59	0.49	0.56	0.686	0.546	-0.663538	0.00744941	0.0114424
353333	KRTAP10-10	NA	NA	NA	NA	NA	NA	NA	NA	NA	NA	NA
2220	FCN2	0.25	0.26	0.16	0.15	0.06	0.2	0.223	0.136	-0.924924	0.0396652	0.0707694
1591	CYP24A1	0.02	0.03	0	0.03	0	0.02	0.016	0.016	-0.117569	0.348488	0.935023
100132396	ZNF705B	NA	NA	NA	NA	NA	NA	NA	NA	NA	NA	NA
100130357	LOC100130357	0.09	0.11	0.19	0.09	0.21	0.06	0.13	0.12	-0.117569	0.324052	0.841716
51726	DNAJB11	77.58	71.9	76.72	94.36	94.94	95.26	75.4	94.853	0.328299	2.2e-34	6.55e-35
5606	MAP2K3	18.64	17.66	18.27	17.41	16.1	15.7	18.19	16.403	-0.152567	0.00163396	0.00227786
1390	CREM	20.52	17.99	19.77	18.39	19.43	17.71	19.426	18.51	-0.131645	0.0116321	0.0184577
100287932	TIMM23	116.28	119.15	120.61	98.51	97.12	101	118.68	98.876	-0.258928	5.2e-20	2.48e-20
55902	ACSS2	8.59	10.02	9.38	3.75	4.28	3.81	9.33	3.946	-1.23625	2.67e-62	4.49e-63
153572	IRX2	NA	NA	NA	NA	NA	NA	NA	NA	NA	NA	NA
1977	EIF4E	25.5	22.96	22.83	24.89	23.67	24.15	23.763	24.236	0.00371266	0.342802	0.908113
2023	ENO1	1540.82	1591.63	1610.74	1712.59	1669.52	1700.2	1581.06	1694.1	0.102981	8.6e-83	1.06e-83
644943	RASSF10	NA	NA	NA	NA	NA	NA	NA	NA	NA	NA	NA
9788	MTSS1	22.09	20.58	21.98	18.52	20.51	18.91	21.55	19.313	-0.145093	1.05e-05	1.14e-05
3445	IFNA8	NA	NA	NA	NA	NA	NA	NA	NA	NA	NA	NA
1669	DEFA4	NA	NA	NA	NA	NA	NA	NA	NA	NA	NA	NA
54913	RPP25	30.82	31.1	30.94	24.45	24.41	26.19	30.953	25.016	-0.307152	7.67e-15	4.64e-15
1825	DSC3	0.04	0.04	0.02	0.05	0.03	0.04	0.033	0.04	0.359408	0.230892	0.544374
90625	ERVH48-1	0.03	0.11	0.09	0.15	0.15	0.15	0.076	0.15	0.981966	0.0651228	0.123246
23137	SMC5	19.01	17.01	16.66	21.64	21.24	20.79	17.56	21.223	0.242739	1.35e-15	7.88e-16
1285	COL4A3	NA	NA	NA	NA	NA	NA	NA	NA	NA	NA	NA
150468	CKAP2L	11.56	11.2	11.82	8.8	9.1	9.26	11.526	9.053	-0.347264	2.55e-14	1.58e-14
7335	UBE2V1	116.76	104.64	112.18	86.68	90.76	90.82	111.193	89.42	-0.321233	1.45e-49	3e-50
1959	EGR2	0	0	0.03	0	0	0	0.01	0	NA	NA	NA
55693	KDM4D	0.52	0.38	0.55	0.25	0.23	0.25	0.483	0.243	-1.00021	0.000909837	0.00122568
132204	SYNPR	NA	NA	NA	NA	NA	NA	NA	NA	NA	NA	NA
89797	NAV2	1.41	1.34	1.11	0.64	0.6	0.62	1.286	0.62	-1.08091	3.31e-25	1.3e-25
11167	FSTL1	57.26	53.81	55.79	68.93	69.06	67.54	55.62	68.51	0.298785	1.68e-48	3.55e-49
344558	SH3RF3	0	0.1	0.01	0.01	0.04	0.06	0.036	0.036	0.0523555	0.349951	0.94039
113146	AHNAK2	5.94	5.86	4.99	3.56	3.22	3.48	5.596	3.42	-0.666173	8.48e-72	1.21e-72
10803	CCR9	0	0	0	0.03	0	0	0	0.01	NA	NA	NA
107984640	LOC107984640	NA	NA	NA	NA	NA	NA	NA	NA	NA	NA	NA
105376906	LOC105376906	0.88	0.49	0.31	0.48	0.5	0.73	0.56	0.57	0.0121984	0.356556	0.975357
6383	SDC2	25.97	26.43	25.68	26.65	26.39	25.96	26.026	26.333	0.0191523	0.235803	0.559005
107986096	LOC107986096	NA	NA	NA	NA	NA	NA	NA	NA	NA	NA	NA
8621	CDK13	16.38	15.85	16.02	14.39	14.37	14.97	16.083	14.576	-0.166376	2.09e-08	1.82e-08
22985	ACIN1	99.21	99.39	95.44	51.74	51.41	49.2	98.013	50.783	-0.932022	0	0
7059	THBS3	17.41	15.41	15.23	17.46	17.07	17.96	16.016	17.496	0.0931776	0.0156803	0.025593
101929578	LOC101929578	NA	NA	NA	NA	NA	NA	NA	NA	NA	NA	NA
151871	DPPA2	0.12	0.14	0.11	0.06	0.05	0.06	0.123	0.056	-1.11757	0.124425	0.259019
85300	ATCAY	0.07	0.05	0.07	0.08	0.02	0.04	0.063	0.046	-0.358678	0.230221	0.542148
5119	CHMP1A	38.63	38.2	40.91	23.06	24.06	24.1	39.246	23.74	-0.723225	6.46e-86	7.59e-87
4861	NPAS1	3.06	2.96	2.72	2.93	2.9	3.64	2.913	3.156	-0.00162801	0.361065	0.989954
256714	MAP7D2	0.02	0	0.02	0.17	0.09	0.07	0.013	0.11	3.13036	0.000114812	0.000138447
BGI_novel_G001127	BGI_novel_G001127	1.86	1.55	1.56	2.87	2.57	2.72	1.656	2.72	0.712922	8.13e-17	4.46e-17
9246	UBE2L6	10.87	12.56	11.73	6.32	6.41	5.72	11.72	6.15	-0.956849	1.1e-22	4.74e-23
339559	ZFP69	5.78	6.07	5.07	6.76	7.92	7.26	5.64	7.313	0.345962	5.63e-06	5.93e-06
8139	GAN	2.01	1.76	2.14	2.14	2.26	1.87	1.97	2.09	0.113285	0.135132	0.286403
222537	HS3ST5	0	0.07	0.03	0.07	0.05	0	0.033	0.04	0.204359	0.320912	0.832181
9646	CTR9	20.48	18.19	18.7	26.71	24.63	25.58	19.123	25.64	0.420343	9.05e-42	2.22e-42
80045	GPR157	3.51	2.58	2.97	3.26	3.84	3.52	3.02	3.54	0.154096	0.0408708	0.0731385
2210	FCGR1B	NA	NA	NA	NA	NA	NA	NA	NA	NA	NA	NA
55321	TMEM74B	0.13	0.08	0.14	0.2	0.13	0.21	0.116	0.18	0.145465	0.315242	0.813377
79664	ICE2	17.16	14.24	15.3	15.05	14.72	14.07	15.566	14.613	-0.115231	0.00343152	0.00500021
9686	VGLL4	11.2	12.14	12.14	14.69	14.78	14.42	11.826	14.63	0.320184	7.32e-13	4.88e-13
57325	KAT14	6.19	6.47	5.99	6	5.72	6.67	6.216	6.13	-0.0187682	0.303297	0.773716
10621	POLR3F	11.35	9.61	10.96	6.96	7.33	7.55	10.64	7.28	-0.553669	3.61e-14	2.26e-14
56901	NDUFA4L2	1.99	2.02	2.14	1.67	1.3	1.66	2.05	1.543	-0.445895	0.0171215	0.0281202
22874	PLEKHA6	0	0.03	0.02	0.02	0.02	0.02	0.016	0.02	-0.532607	0.21301	0.491832
285973	ATG9B	0.64	0.63	0.65	0.86	0.85	0.73	0.64	0.813	0.329639	0.0194995	0.0324272
25862	USP49	1.84	1.73	1.62	1.76	1.9	1.63	1.73	1.763	0.0206137	0.310402	0.797942
8530	CST7	NA	NA	NA	NA	NA	NA	NA	NA	NA	NA	NA
55207	ARL8B	30.98	28.41	27.99	25.84	22.85	25.11	29.126	24.6	-0.245092	3.39e-12	2.35e-12
BGI_novel_G000212	BGI_novel_G000212	6.51	6.98	7.66	6.74	5.78	5.6	7.05	6.04	-0.222696	0.00304899	0.00441117
84033	OBSCN	9.5	9.47	9.16	11.49	11.66	11.85	9.376	11.666	0.308254	5.93e-41	1.49e-41
28513	CDH19	0.4	0.51	0.38	0.47	0.31	0.24	0.43	0.34	-0.489538	0.0380217	0.0674991
8491	MAP4K3	23.41	22.31	21.22	28.03	29.63	28.41	22.313	28.69	0.308289	6.74e-22	2.99e-22
221935	SDK1	2.81	2.8	2.52	3.98	3.84	4.29	2.71	4.036	0.570634	2.86e-23	1.2e-23
202559	KHDRBS2	6.99	8.29	6.7	6.97	7.43	7.67	7.326	7.356	0.0658767	0.186118	0.41797
8999	CDKL2	0.02	0	0.02	0.03	0.04	0.02	0.013	0.03	1.46739	0.0910746	0.180519
390748	PABPN1L	0	0	0.05	0	0.05	0.06	0.016	0.036	0.882431	0.203946	0.466806
29919	C18orf8	15.49	14.42	13.79	18.21	17.74	15.84	14.566	17.263	0.25307	2.24e-06	2.27e-06
BGI_novel_G000213	BGI_novel_G000213	0.82	1.31	0.76	0	0	0.42	0.963	0.14	-2.78647	2.84e-17	1.52e-17
55357	TBC1D2	1.63	1.91	1.42	1.72	1.29	1.39	1.653	1.466	-0.212429	0.0676296	0.128569
25873	RPL36	1323.46	1423.77	1544.62	1644.11	1769.31	1875.76	1430.62	1763.06	0.298452	1.8e-109	1.56e-110
10251	SPRY3	0.41	0.45	0.38	0.54	0.52	0.51	0.413	0.523	0.345221	0.0136383	0.0219773
BGI_novel_G000245	BGI_novel_G000245	0.95	1.14	0.15	1.51	1.3	1.17	0.746	1.326	0.862866	0.00248959	0.00356372
389541	LAMTOR4	86.89	96.73	100.71	83.38	80.1	84.59	94.776	82.69	-0.152891	0.000426019	0.000550336
4626	MYH8	NA	NA	NA	NA	NA	NA	NA	NA	NA	NA	NA
729159	LOC729159	0	0	0	0.05	0	0	0	0.016	NA	NA	NA
8431	NR0B2	NA	NA	NA	NA	NA	NA	NA	NA	NA	NA	NA
7993	UBXN8	12.21	10.12	10.58	18.24	19.16	18.45	10.97	18.616	0.750958	1.33e-26	5e-27
5885	RAD21	413.36	407.04	405.41	331.37	318.01	308.86	408.603	319.413	-0.355645	0	0
25800	SLC39A6	41.21	38.22	38.24	37.36	37.27	38.14	39.223	37.59	-0.0699067	0.00539458	0.00812004
26253	CLEC4E	NA	NA	NA	NA	NA	NA	NA	NA	NA	NA	NA
221302	ZUFSP	6.06	5.94	6.35	6.79	6	5.95	6.116	6.246	0.022065	0.31284	0.80579
83394	PITPNM3	0.51	0.33	0.43	0.24	0.15	0.19	0.423	0.193	-1.1557	4.02e-07	3.85e-07
83661	MS4A8	NA	NA	NA	NA	NA	NA	NA	NA	NA	NA	NA
6235	RPS29	903.3	1087.5	1120.63	1397.15	1483.47	1378.92	1037.14	1419.85	0.44295	1.65e-125	1.23e-126
9875	URB1	11.2	11.28	10.19	11.71	12.21	11.16	10.89	11.693	0.105803	0.000127628	0.000154868
79948	PLPPR3	2.47	2.34	2.25	1.2	1.79	1.71	2.353	1.566	-0.602996	3.18e-05	3.61e-05
54843	SYTL2	0.06	0.03	0.07	0.04	0.03	0.08	0.053	0.05	0.341862	0.250188	0.607666
170680	PSORS1C2	0	0	0	0.06	0.12	0.06	0	0.08	NA	NA	NA
23172	FAM175B	9.54	9.67	8.5	8.54	7.46	8.12	9.236	8.04	-0.203588	0.000736467	0.000981332
51725	FBXO40	NA	NA	NA	NA	NA	NA	NA	NA	NA	NA	NA
26015	RPAP1	17.92	17.06	16.77	12.62	12.89	12.38	17.25	12.63	-0.450528	5.19e-33	1.6e-33
100287226	ZNF729	NA	NA	NA	NA	NA	NA	NA	NA	NA	NA	NA
198437	LKAAEAR1	2.81	5.52	5.79	4.94	6.17	8	4.706	6.37	0.508456	0.00126405	0.00173886
340204	CLPSL1	0.13	0	0	0	0	0	0.043	0	NA	NA	NA
2817	GPC1	20.13	20.62	21.02	8.61	9.95	8.95	20.59	9.17	-1.16826	1.91e-154	1.11e-155
BGI_novel_G000228	BGI_novel_G000228	0.78	0.5	0.59	0.79	0.57	0.64	0.623	0.666	0.0900231	0.171217	0.379518
116238	TLCD1	26.63	27.2	27.61	25.06	28.68	30.09	27.146	27.943	0.0425207	0.214124	0.494862
79465	ULBP3	2.12	1.91	2.23	2.14	2.09	2.45	2.086	2.226	0.0894996	0.200201	0.455565
57704	GBA2	14.26	16.04	14.58	14.87	15.4	13.96	14.96	14.743	0.0345409	0.166437	0.367195
126669	SHE	0	0	0.01	0	0	0	0.003	0	NA	NA	NA
646424	SPINK8	0	0	0.04	0	0.04	0	0.013	0.013	-0.117569	0.350432	0.954029
25778	DSTYK	3.67	3.82	3.1	4.91	5	4.58	3.53	4.83	0.446431	7.8e-16	4.48e-16
1605	DAG1	15.63	15.54	15.01	15.59	14.05	14.66	15.393	14.766	-0.050644	0.0723974	0.138611
497190	CLEC18B	0	0	0.07	0.5	0.39	0.38	0.023	0.423	4.22878	1.96e-08	1.71e-08
6892	TAPBP	15.76	14.18	13.12	12.8	13.21	13.84	14.353	13.283	-0.178788	5.3e-05	6.15e-05
6373	CXCL11	0.05	0	0	0	0.04	0	0.016	0.013	-0.117569	0.350432	0.954029
94056	SYAP1	12.29	11.2	12.26	11.61	10.75	10.18	11.916	10.846	-0.138643	0.0033782	0.00491694
BGI_novel_G000963	BGI_novel_G000963	2.23	1.04	2.51	1.17	1.75	1.02	1.926	1.313	-0.579588	3.88e-11	2.86e-11
1945	EFNA4	22.29	21.46	23.67	20.65	21.59	22.54	22.473	21.593	-0.072021	0.119264	0.246508
969	CD69	0.04	0	0	0	0.04	0.04	0.013	0.026	0.882431	0.250045	0.606867
23536	ADAT1	9.83	9.32	9.03	8.75	8.43	8.97	9.393	8.716	-0.101219	0.0153753	0.0250118
196446	MYRFL	0	0	0	0	0	0.03	0	0.01	NA	NA	NA
100129278	TDRD15	NA	NA	NA	NA	NA	NA	NA	NA	NA	NA	NA
102725180	LOC102725180	0.11	0.09	0.03	0	0	0.08	0.076	0.026	-1.53261	0.0523755	0.0962495
9477	MED20	12.4	14.57	12.95	9.07	9.33	8.22	13.306	8.873	-0.576049	4.61e-21	2.1e-21
BGI_novel_G001689	BGI_novel_G001689	NA	NA	NA	NA	NA	NA	NA	NA	NA	NA	NA
4089	SMAD4	9.13	8.68	8.7	12.24	12.09	12.13	8.836	12.153	0.459169	6.39e-45	1.46e-45
4207	BORCS8-MEF2B	5.67	5.43	6.4	5.16	4.97	4.6	5.833	4.91	-0.341889	9.65e-07	9.51e-07
1501	CTNND2	2.12	2.06	1.91	1.41	1.14	1.37	2.03	1.306	-0.587621	1.57e-07	1.45e-07
107986037	LOC107986037	NA	NA	NA	NA	NA	NA	NA	NA	NA	NA	NA
286046	XKR6	1.08	1.06	1.07	0.71	0.48	0.44	1.07	0.543	-1.01323	8.16e-08	7.41e-08
549	AUH	11.55	10.26	10.87	12.22	12.36	12.26	10.893	12.28	0.148059	0.00988678	0.0154907
27161	AGO2	8.84	8.04	8.11	9.05	9.53	9.08	8.33	9.22	0.166961	1.43e-06	1.43e-06
107987070	LOC107987070	0.94	0.98	0.98	1.15	1.28	0.97	0.966	1.133	0.227248	0.0832649	0.162849
112479	ERI2	9.7	8.8	8.65	7.21	7.25	7.24	9.05	7.233	-0.305913	1.95e-07	1.83e-07
130557	ZNF513	3.11	2.85	3.23	3.63	3.34	3.32	3.063	3.43	0.156747	0.101781	0.205545
338675	OR5AP2	NA	NA	NA	NA	NA	NA	NA	NA	NA	NA	NA
25895	METTL21B	2.95	3.38	3.44	3.24	2.61	3.35	3.256	3.066	-0.0859475	0.187151	0.420752
22917	ZP1	0.04	0.04	0.06	0	0	0	0.046	0	NA	NA	NA
946	SIGLEC6	0.07	0.02	0.03	0.05	0	0.06	0.04	0.036	-0.218096	0.308969	0.792919
106821730	BUB1B-PAK6	0	0.03	0	0.08	0.05	0.03	0.01	0.053	2.55139	0.0120324	0.0191675
55100	WDR70	19.17	19.29	17.68	19.63	18.93	18.79	18.713	19.116	0.0571634	0.117992	0.243294
55561	CDC42BPG	0.06	0.06	0	0.05	0.08	0.04	0.04	0.056	0.467393	0.206094	0.473148
1361	CPB2	0.04	0.05	0.09	0	0.04	0	0.06	0.013	-2.11757	0.0737787	0.141997
81061	OR11H1	NA	NA	NA	NA	NA	NA	NA	NA	NA	NA	NA
100126447	LOC100126447	NA	NA	NA	NA	NA	NA	NA	NA	NA	NA	NA
161357	MDGA2	0.25	0.23	0.2	0.23	0.23	0.28	0.226	0.246	0.266574	0.13387	0.283221
23601	CLEC5A	NA	NA	NA	NA	NA	NA	NA	NA	NA	NA	NA
55328	RNLS	0.04	0.07	0.03	0.01	0.01	0.03	0.046	0.016	-0.702532	0.196462	0.445793
51186	TCEAL9	31.05	30.35	27.17	23.39	24.21	25.41	29.523	24.336	-0.269978	8.33e-06	8.91e-06
153657	TTC23L	0.11	0.05	0.07	0.19	0.1	0.14	0.076	0.143	0.689785	0.129239	0.271203
BGI_novel_G000295	BGI_novel_G000295	NA	NA	NA	NA	NA	NA	NA	NA	NA	NA	NA
3678	ITGA5	25.23	23.78	24.53	22.26	22.27	20.94	24.513	21.823	-0.169082	7.71e-08	6.98e-08
85481	PSKH2	0.05	0.08	0.07	0.07	0.02	0.07	0.066	0.053	-0.117569	0.334798	0.878775
24141	LAMP5	0	0	0.04	0	0	0	0.013	0	NA	NA	NA
196374	KRT78	NA	NA	NA	NA	NA	NA	NA	NA	NA	NA	NA
51061	TXNDC11	11.46	10.46	11.94	10.89	11.54	12.26	11.286	11.563	0.0225895	0.269908	0.667697
583	BBS2	28.68	27.37	27.35	26.7	26.71	26.27	27.8	26.56	-0.066392	0.0367043	0.0649667
BGI_novel_G001451	BGI_novel_G001451	1.65	1.49	0.8	1.07	1.23	1.58	1.313	1.293	-0.0119086	0.343032	0.909143
7852	CXCR4	0.57	0.44	0.57	0.29	0.29	0.29	0.526	0.29	-0.854535	0.0176865	0.0291326
7535	ZAP70	0.34	0.17	0.05	0.26	0.11	0.08	0.186	0.15	0.544097	0.0741475	0.142792
8817	FGF18	0.18	0.12	0.15	0.38	0.17	0.39	0.15	0.313	1.05236	0.0173828	0.0285808
728597	DCDC2C	NA	NA	NA	NA	NA	NA	NA	NA	NA	NA	NA
8808	IL1RL2	NA	NA	NA	NA	NA	NA	NA	NA	NA	NA	NA
2304	FOXE1	NA	NA	NA	NA	NA	NA	NA	NA	NA	NA	NA
23308	ICOSLG	0.79	0.53	0.61	1.42	1.28	1.01	0.643	1.236	0.562989	0.00378569	0.00555555
64801	ARV1	35.33	34.35	33.73	30.23	29.12	30.44	34.47	29.93	-0.204049	1.4e-05	1.53e-05
390502	SERPINA2	NA	NA	NA	NA	NA	NA	NA	NA	NA	NA	NA
63891	RNF123	10.98	12.55	11.54	9.65	10.12	9.76	11.69	9.843	-0.504727	9.7e-21	4.49e-21
23284	ADGRL3	5.93	5.27	5.01	3.56	3.94	3.66	5.403	3.72	-0.502493	1.34e-24	5.37e-25
144568	A2ML1	0	0	0	0	0	0.03	0	0.01	NA	NA	NA
441282	AKR1B15	0.11	0.08	0.04	0.03	0	0	0.076	0.01	-2.70253	0.0224889	0.0380835
101927245	LOC101927245	0.08	0	0	0	0	0	0.026	0	NA	NA	NA
645202	LOC645202	NA	NA	NA	NA	NA	NA	NA	NA	NA	NA	NA
4990	SIX6	NA	NA	NA	NA	NA	NA	NA	NA	NA	NA	NA
85413	SLC22A16	NA	NA	NA	NA	NA	NA	NA	NA	NA	NA	NA
30827	CXXC1	17.78	18.5	18.18	14.51	15.03	14.67	18.153	14.736	-0.29845	4.74e-11	3.51e-11
57126	CD177	NA	NA	NA	NA	NA	NA	NA	NA	NA	NA	NA
10947	AP3M2	8.8	9.14	9.03	11.17	10.56	9.83	8.99	10.52	0.223082	1.5e-05	1.65e-05
101929983	PRAMEF27	NA	NA	NA	NA	NA	NA	NA	NA	NA	NA	NA
3827	KNG1	NA	NA	NA	NA	NA	NA	NA	NA	NA	NA	NA
26716	OR2H1	NA	NA	NA	NA	NA	NA	NA	NA	NA	NA	NA
4589	MUC7	0	0	0	0.03	0	0	0	0.01	NA	NA	NA
2992	GYG1	20.49	19.63	20.02	16.3	17.15	17.31	20.046	16.92	-0.264841	6.12e-07	5.93e-07
2639	GCDH	19.43	18.49	18.49	12.84	12.88	15.15	18.803	13.623	-0.470241	6.48e-16	3.71e-16
55350	VNN3	NA	NA	NA	NA	NA	NA	NA	NA	NA	NA	NA
29109	FHOD1	17.74	16.22	17.08	11.43	11.73	11.88	17.013	11.68	-0.551296	4.89e-36	1.4e-36
26664	OR7C1	NA	NA	NA	NA	NA	NA	NA	NA	NA	NA	NA
101928991	CCDC92B	0.03	0.07	0	0.07	0.14	0.14	0.033	0.116	1.80443	0.00167288	0.00233552
220992	ZNF485	4.01	3.51	3.01	3.9	3.62	4.02	3.51	3.846	0.165094	0.0558138	0.103414
163	AP2B1	72.97	72.55	69.94	66.18	65.24	66.37	71.82	65.93	-0.116974	1.24e-13	7.93e-14
23743	BHMT2	0.18	0.33	0.21	0.17	0.2	0.14	0.24	0.17	-0.41277	0.162091	0.355044
51257	2021-03-02	9.05	11.06	11.48	4.61	5.52	6.03	10.53	5.386	-0.996032	1.77e-24	7.09e-25
8838	WISP3	NA	NA	NA	NA	NA	NA	NA	NA	NA	NA	NA
84792	FAM220A	15.51	15.73	16.85	13.57	13.18	11.73	16.03	12.826	-0.322389	9.54e-09	8.15e-09
8022	LHX3	0.79	0.67	0.79	3.11	3.18	2.64	0.75	2.976	1.99941	1.46e-33	4.44e-34
30814	PLA2G2E	NA	NA	NA	NA	NA	NA	NA	NA	NA	NA	NA
51567	TDP2	33.33	34.23	36.09	33.69	33.21	33.15	34.55	33.35	-0.051667	0.0939325	0.186864
107984126	LOC107984126	0.35	0.77	0.26	0.55	0.54	0.1	0.46	0.396	-0.164857	0.272842	0.677082
57644	MYH7B	0.05	0.02	0.06	0.01	0.03	0.01	0.043	0.016	-1.603	0.0142105	0.0229952
3859	KRT12	NA	NA	NA	NA	NA	NA	NA	NA	NA	NA	NA
197342	EME2	3.56	3.12	3.27	4.05	3.99	3.99	3.316	4.01	0.295568	0.0192259	0.0318774
51747	LUC7L3	116.27	106.01	104.62	76.99	71.26	74.01	108.966	74.086	-0.527014	5.52e-149	3.33e-150
1577	CYP3A5	0.21	0	0	0	0	0.26	0.07	0.086	0.297468	0.306894	0.786027
55911	APOBR	0.06	0.06	0.07	0	0.02	0.02	0.063	0.013	-2.4395	0.00743555	0.0114199
7511	XPNPEP1	16.4	17.73	16.38	14.26	14.49	14.16	16.836	14.303	-0.23178	3.98e-06	4.13e-06
1572	CYP2F1	0.09	0	0	0.13	0	0.08	0.03	0.07	1.20436	0.138049	0.293655
886	CCKAR	0	0.1	0	0	0.04	0.04	0.033	0.026	-0.117569	0.348488	0.935023
151306	GPBAR1	0.06	0	0.04	0.18	0.05	0.11	0.033	0.113	1.6194	0.0357415	0.0631214
51068	NMD3	21.21	19.5	20.04	29.79	28.56	29.23	20.25	29.193	0.531864	1.63e-44	3.78e-45
BGI_novel_G001386	BGI_novel_G001386	0.5	0.64	0.63	0.69	0.69	0.38	0.59	0.586	-0.00320917	0.362147	0.993616
25979	DHRS7B	10.58	9.91	12.03	9.29	8.75	10.16	10.84	9.4	-0.221239	0.00447394	0.00663924
4733	DRG1	76.15	77.39	78.77	111.61	108.81	112.9	77.436	111.106	0.520611	9.7e-79	1.26e-79
1329	COX5B	231.59	265.05	281.08	224.26	246.75	242.45	259.24	237.82	-0.123593	5.93e-05	6.91e-05
2835	GPR12	NA	NA	NA	NA	NA	NA	NA	NA	NA	NA	NA
51373	MRPS17	41.14	52.86	61.26	59.34	64.02	62.49	51.753	61.95	0.260619	1.09e-05	1.18e-05
3728	JUP	0.39	0.29	0.37	0.1	0.12	0.16	0.35	0.126	-1.3615	0.000243745	0.000306283
60592	SCOC	13.48	11.63	13.21	13.23	13.52	12.76	12.773	13.17	0.0425877	0.216	0.499767
100505555	LOC100505555	NA	NA	NA	NA	NA	NA	NA	NA	NA	NA	NA
3568	IL5RA	0	0	0.05	0	0	0	0.016	0	NA	NA	NA
729515	TMEM242	1.14	1.17	1.41	1.11	1.21	0.9	1.24	1.073	-0.208838	0.055822	0.103447
54825	CDHR2	0.02	0.02	0.02	0	0.02	0.02	0.02	0.013	-0.702532	0.245797	0.589796
BGI_novel_G000745	BGI_novel_G000745	5.72	4.96	4.2	3.48	2.33	2.63	4.96	2.813	-0.817071	9.17e-21	4.24e-21
320	APBA1	0.58	0.68	0.74	0.49	0.46	0.72	0.666	0.556	-0.251093	0.0568514	0.105551
5663	PSEN1	11.75	13.91	12.59	10.33	9.61	9.31	12.75	9.75	-0.498928	7.88e-23	3.36e-23
6561	SLC13A1	NA	NA	NA	NA	NA	NA	NA	NA	NA	NA	NA
80314	EPC1	10.41	9.84	9.68	16.4	17.64	17.82	9.976	17.286	0.794344	2.28e-76	3.03e-77
BGI_novel_G000517	BGI_novel_G000517	NA	NA	NA	NA	NA	NA	NA	NA	NA	NA	NA
811	CALR	579.95	587.47	575.95	402.93	402.87	414.36	581.123	406.72	-0.514286	0	0
55806	HR	15.95	17.12	16.39	17.56	16.29	17.89	16.486	17.246	0.06794	0.0206043	0.0345358
BGI_novel_G001372	BGI_novel_G001372	NA	NA	NA	NA	NA	NA	NA	NA	NA	NA	NA
BGI_novel_G001186	BGI_novel_G001186	43.17	49.12	63.01	33.35	40.3	43.5	51.766	39.05	-0.410308	8.07e-08	7.32e-08
819	CAMLG	14.45	16.37	16.25	18.64	19.35	18.13	15.69	18.706	0.264277	2.45e-07	2.3e-07
3680	ITGA9	0.02	0.04	0	0.03	0	0.02	0.02	0.016	-0.117569	0.345693	0.920464
BGI_novel_G000392	BGI_novel_G000392	NA	NA	NA	NA	NA	NA	NA	NA	NA	NA	NA
51507	RTFDC1	52.24	52.32	55.26	61.17	61.88	61.9	53.273	61.65	0.209631	1.64e-10	1.26e-10
121275	OR10AD1	NA	NA	NA	NA	NA	NA	NA	NA	NA	NA	NA
3768	KCNJ12	0.14	0.11	0.1	0.16	0.17	0.2	0.116	0.176	0.619396	0.0497895	0.0909235
205147	AMER3	NA	NA	NA	NA	NA	NA	NA	NA	NA	NA	NA
353174	ZACN	0	0	0	0	0	0.05	0	0.016	NA	NA	NA
BGI_novel_G001677	BGI_novel_G001677	NA	NA	NA	NA	NA	NA	NA	NA	NA	NA	NA
5095	PCCA	5.3	5.33	6.2	5.7	5.78	5.57	5.61	5.683	-0.0134281	0.332074	0.869218
23108	RAP1GAP2	12.33	10.58	10.84	7.83	7.03	7.76	11.25	7.54	-0.592183	4.18e-45	9.5e-46
164656	TMPRSS6	0.05	0.06	0.05	0	0.02	0.02	0.053	0.013	-1.70253	0.0637528	0.120244
79169	C1orf35	18.12	15.93	18.2	13.48	15.27	13.65	17.416	14.133	-0.306633	5.16e-06	5.41e-06
131601	TPRA1	11.13	11.64	12.71	20.71	19.79	18.65	11.826	19.716	0.728128	4.82e-35	1.41e-35
23301	EHBP1	33.14	32.13	32.01	29.52	28.81	29.67	32.426	29.333	-0.0165461	0.231261	0.545397
4781	NFIB	14.6	13.23	12.83	14.67	15.31	14.91	13.553	14.963	0.13889	9.03e-07	8.88e-07
221830	TWISTNB	49.93	45.29	47.3	48.65	47.68	47.18	47.506	47.836	0.00740704	0.294502	0.746382
4716	NDUFB10	148.81	164.47	158.59	130.91	132.45	138.05	157.29	133.803	-0.192175	1.93e-09	1.58e-09
7520	XRCC5	259.41	254.57	256.42	233.49	229.98	235.53	256.8	233	-0.14091	1.47e-38	3.89e-39
347411	MPC1L	0	0	0	0.15	0	0	0	0.05	NA	NA	NA
1378	CR1	0	0.01	0	0	0	0	0.003	0	NA	NA	NA
92154	MTSS1L	25.58	25.29	25.53	25.8	25.71	26.5	25.466	26.003	0.0332019	0.112355	0.230137
27443	CECR2	1.27	1.24	1.25	1.28	1.12	1.44	1.253	1.28	0.0225034	0.31058	0.798484
107181291	POP3	NA	NA	NA	NA	NA	NA	NA	NA	NA	NA	NA
57113	TRPC7	NA	NA	NA	NA	NA	NA	NA	NA	NA	NA	NA
1054	CEBPG	36.02	35.22	37.34	36.66	35.8	35.75	36.193	36.07	-0.00656673	0.312832	0.805716
27292	DIMT1	65.55	68.2	70.63	79.56	78.17	77.52	68.126	78.416	0.201912	2.4e-11	1.75e-11
101928635	LOC101928635	NA	NA	NA	NA	NA	NA	NA	NA	NA	NA	NA
642515	LOC642515	0.03	0	0	0.05	0.15	0	0.01	0.066	2.88243	0.0110505	0.0174559
79290	OR13A1	0	0	0	0	0.01	0	0	0.003	NA	NA	NA
3797	KIF3C	3.11	2.66	2.5	1.23	1.04	0.95	2.756	1.073	-1.36027	2.71e-40	6.89e-41
10397	NDRG1	0.69	1.38	0.72	0.63	0.78	1.29	0.93	0.9	0.221917	0.122055	0.25326
7579	ZSCAN20	0.96	0.85	0.81	0.69	0.57	0.59	0.873	0.616	-0.423308	0.000632655	0.000835712
100113407	TMEM170B	0.22	0.12	0.25	0.13	0.06	0.08	0.196	0.09	-1.15212	5.94e-05	6.92e-05
3052	HCCS	8.87	9.59	9.26	10.7	12.36	11.14	9.24	11.4	0.306118	1.81e-06	1.82e-06
BGI_novel_G001063	BGI_novel_G001063	0.91	0.68	0.73	1.27	1.44	1.54	0.773	1.416	0.868491	0.000215959	0.000269413
29991	OBP2A	NA	NA	NA	NA	NA	NA	NA	NA	NA	NA	NA
26167	PCDHB5	0.17	0.08	0.07	0.3	0.44	0.35	0.106	0.363	1.73504	2.11e-05	2.35e-05
5899	RALB	17.55	17.72	21.07	12.28	12.69	12.47	18.78	12.48	-0.60046	1.43e-28	5.02e-29
101928841	LOC101928841	0.01	0.03	0.02	0.02	0.07	0.05	0.02	0.046	1.1169	0.0375963	0.0666756
9663	LPIN2	10.11	10.04	10.04	11.17	11	10.74	10.063	10.97	0.131629	0.000490498	0.000639043
729359	PLIN4	0.49	0.43	0.32	0.42	0.21	0.23	0.413	0.286	-0.469042	0.0139866	0.0226144
64895	PAPOLG	7.35	7.33	7.01	8.23	8.59	7.73	7.23	8.183	0.167026	0.00210422	0.00298194
1311	COMP	2.62	2.8	2.23	2.44	2.25	1.96	2.55	2.216	-0.193983	0.0712824	0.136208
338599	DUPD1	0	0	0.01	0.01	0.01	0.01	0.003	0.01	1.46739	0.157794	0.343675
BGI_novel_G001731	BGI_novel_G001731	0.12	0.2	0.16	0.17	0.1	0.12	0.16	0.13	-0.284176	0.127675	0.266752
11081	KERA	NA	NA	NA	NA	NA	NA	NA	NA	NA	NA	NA
107986352	LOC107986352	0.9	1	0.57	0.48	0.83	0.78	0.823	0.696	-0.226856	0.116008	0.238458
56943	ENY2	13.08	14.4	13.86	10.89	11.11	11.18	13.78	11.06	-0.314242	1.99e-09	1.63e-09
729355	TP53TG3B	0.61	0.37	0.1	0.16	0.28	0.15	0.36	0.196	-0.988823	0.0185348	0.0306256
701	BUB1B	53.62	51.62	52.88	36.69	37.89	37.54	52.706	37.373	-0.490137	5.83e-96	5.97e-97
340156	MYLK4	0.1	0.1	0.09	0.2	0.25	0.13	0.096	0.193	0.981966	0.00147955	0.00205213
55139	ANKZF1	9.03	8.23	8.72	6.83	6.89	6.8	8.66	6.84	-0.325012	1.07e-06	1.06e-06
BGI_novel_G000829	BGI_novel_G000829	55.11	57.45	57.98	45.32	49.36	49.44	56.846	48.04	-0.242705	2.43e-12	1.67e-12
BGI_novel_G000391	BGI_novel_G000391	0.06	0.04	0.13	0.08	0.15	0.07	0.076	0.1	0.378804	0.247161	0.593852
643418	LIPN	NA	NA	NA	NA	NA	NA	NA	NA	NA	NA	NA
2539	G6PD	51.1	54.1	54.15	33.04	32.51	34.6	53.116	33.383	-0.678849	4.51e-101	4.34e-102
64327	LMBR1	24.99	24.3	23.77	22.95	23.39	23.46	24.353	23.266	-0.0387064	0.0960656	0.192231
2779	GNAT1	0	0	0	0.04	0.03	0.08	0	0.05	3.68979	0.00860219	0.0133377
114757	CYGB	0	0.04	0	0.03	0.03	0.1	0.013	0.053	2.20436	0.0569752	0.106035
29942	PURG	0	0	0.08	0	0	0	0.026	0	NA	NA	NA
85439	STON2	6.69	6.27	6.27	7.26	7.13	6.69	6.41	7.026	0.161323	8.27e-06	8.84e-06
5573	PRKAR1A	33.63	32.72	33.46	23.72	23.26	22.91	33.27	23.296	-0.545083	9.15e-59	1.62e-59
BGI_novel_G001523	BGI_novel_G001523	0.5	0.49	0	0.2	0.23	0	0.33	0.143	-1.20573	0.0618632	0.116283
BGI_novel_G000415	BGI_novel_G000415	NA	NA	NA	NA	NA	NA	NA	NA	NA	NA	NA
2491	CENPI	11.5	12.31	11.75	6.18	6.34	7.44	11.853	6.653	-1.09855	8.74e-96	8.98e-97
BGI_novel_G001045	BGI_novel_G001045	0.38	0.43	0.23	0.46	0.89	0.83	0.346	0.726	1.08698	0.00344637	0.00502524
130074	FAM168B	37.51	36.69	36.98	39.32	39.28	38.47	37.06	39.023	0.0745784	0.000418997	0.000540921
199870	FAM76A	2.22	2.23	2.19	2.65	2.57	2.21	2.213	2.476	0.146269	0.0969027	0.194225
10314	LANCL1	25.72	23.76	24.84	19.62	20.17	19.76	24.773	19.85	-0.318025	1.2e-24	4.79e-25
120066	OR5P3	NA	NA	NA	NA	NA	NA	NA	NA	NA	NA	NA
3105	HLA-A	110.96	111.81	105.97	141.09	138.84	144.49	109.58	141.473	0.36831	1.51e-57	2.72e-58
79699	ZYG11B	6.52	6.04	6.04	5.52	5.7	5.16	6.2	5.46	-0.205543	4.94e-06	5.17e-06
9793	CKAP5	67.32	62.48	61.15	63.34	62.98	62.66	63.65	62.993	-0.0159898	0.135247	0.28667
1775	DNASE1L2	0.55	0.55	0.73	0.84	0.63	0.84	0.61	0.77	0.37993	0.115102	0.236388
140612	ZFP28	1.25	0.86	1.02	0.99	0.84	0.97	1.043	0.933	-0.128473	0.153595	0.332311
84190	METTL25	1.46	1.31	1.71	2.75	2.31	2.12	1.493	2.393	0.813843	3.26e-08	2.88e-08
2530	FUT8	8.09	7.87	8.01	9.29	8.87	9.38	7.99	9.18	0.158232	0.00118304	0.00162119
100527963	PMF1-BGLAP	6.36	4.68	7.59	5.17	8.7	8.21	6.21	7.36	0.252689	0.0281229	0.0485573
118491	CFAP70	0.03	0.05	0.1	0.01	0.02	0	0.06	0.01	-2.4395	0.00743555	0.0114199
80863	PRRT1	5.56	5.56	6.07	2.49	2.68	2.59	5.73	2.586	-1.15089	1.25e-22	5.39e-23
1512	CTSH	0	0.06	0	0	0.05	0.03	0.02	0.026	0.882431	0.250045	0.606867
BGI_novel_G001790	BGI_novel_G001790	0	0	0.02	0	0.02	0.02	0.006	0.013	0.882431	0.250045	0.606867
64236	PDLIM2	9.65	10.49	10.61	11.38	11.85	11.94	10.25	11.723	0.283873	2.95e-05	3.34e-05
BGI_novel_G000569	BGI_novel_G000569	NA	NA	NA	NA	NA	NA	NA	NA	NA	NA	NA
2946	GSTM2	20.82	22.6	20.85	21.97	21.99	21.83	21.423	21.93	0.0361707	0.237748	0.565394
10678	B3GNT2	7.87	7.3	8.63	4.47	4.07	4.32	7.933	4.286	-0.893111	5.76e-30	1.94e-30
84256	FLYWCH1	9.88	9.86	9.55	6.82	7.99	7.37	9.763	7.393	-0.368323	1.42e-14	8.72e-15
328	APEX1	179.55	185.42	193.4	151.94	159.49	157.69	186.123	156.373	-0.249666	3.04e-36	8.59e-37
728498	GOLGA8H	0.86	0.76	0.76	0.29	0.4	0.42	0.793	0.37	-1.11366	1.82e-09	1.49e-09
80095	ZNF606	2.47	2.63	2.44	2.62	2.88	2.57	2.513	2.69	0.0625686	0.226365	0.531391
53349	ZFYVE1	1.98	1.92	1.46	2.05	1.94	1.42	1.786	1.803	0.0308559	0.305501	0.780246
729574	FAM231A	NA	NA	NA	NA	NA	NA	NA	NA	NA	NA	NA
26268	FBXO9	29.28	30.77	28.19	36.09	34.46	32.51	29.413	34.353	0.214764	1.36e-09	1.1e-09
117532	TMC2	0.04	0.08	0.13	0.02	0	0.02	0.083	0.013	-2.70253	0.00235293	0.00335687
84952	CGNL1	0.12	0.16	0.15	0.18	0.15	0.14	0.143	0.156	0.100022	0.291849	0.738409
56928	SPPL2B	14.24	14.3	15.02	15.62	15.03	14.7	14.52	15.116	0.0856927	0.0100182	0.0157098
54884	RETSAT	25.03	26.87	26.24	17.29	19.38	18.37	26.046	18.346	-0.503893	2.94e-42	7.17e-43
7711	ZNF155	2.22	2.75	2.35	3.14	2.68	2.37	2.44	2.73	0.188354	0.0468378	0.0849548
8425	LTBP4	20.8	21.3	19.77	19.36	19.73	18.25	20.623	19.113	-0.111645	0.000220201	0.00027514
BGI_novel_G000616	BGI_novel_G000616	0	0.04	0.15	0.07	0	0.14	0.063	0.07	0.145465	0.331535	0.867427
5001	ORC5	18.33	20.07	20.25	22.47	24.71	22.98	19.55	23.386	0.277277	2.12e-08	1.85e-08
11132	CAPN10	5.45	5.82	5.44	4.24	4.78	3.73	5.57	4.25	-0.375881	1.24e-05	1.34e-05
BGI_novel_G001140	BGI_novel_G001140	NA	NA	NA	NA	NA	NA	NA	NA	NA	NA	NA
9605	VPS9D1	8.72	7.35	8.5	7.58	8.11	7.79	8.19	7.826	-0.0778237	0.0720974	0.137977
103344718	HOTS	0.04	0.04	0	0.24	0.21	0.12	0.026	0.19	2.92682	1.16e-06	1.15e-06
3263	HPX	0.14	0.05	0	0.04	0	0.04	0.063	0.026	-1.11757	0.162451	0.356743
BGI_novel_G001235	BGI_novel_G001235	NA	NA	NA	NA	NA	NA	NA	NA	NA	NA	NA
192286	HIGD2A	180.83	193.59	212.71	206.39	207.55	213.73	195.71	209.223	0.0953764	0.00130745	0.00180114
9833	MELK	52.84	55.1	51.7	41.58	41.74	40.4	53.213	41.24	-0.361613	1.1e-33	3.32e-34
51463	GPR89B	7.02	5.81	5.11	10.55	10.63	10.3	5.98	10.493	0.625574	7.45e-14	4.72e-14
23367	LARP1	80.31	76.08	74.1	82.46	81.05	80.23	76.83	81.246	0.0791411	5.17e-09	4.35e-09
BGI_novel_G001855	BGI_novel_G001855	2.1	1.46	1.56	1.22	1.42	1.83	1.706	1.49	-0.203457	0.146575	0.314601
389075	RESP18	NA	NA	NA	NA	NA	NA	NA	NA	NA	NA	NA
4108	MAGEA9	0	0	0	0	0	0.04	0	0.013	NA	NA	NA
22993	HMGXB3	11.36	10.48	11.2	11.39	10.73	10.58	11.013	10.9	-0.0210809	0.249967	0.601696
83483	PLVAP	NA	NA	NA	NA	NA	NA	NA	NA	NA	NA	NA
23456	ABCB10	21.02	20.87	20.4	22.62	22.99	20.86	20.763	22.156	0.101043	0.0022678	0.0032257
BGI_novel_G000916	BGI_novel_G000916	NA	NA	NA	NA	NA	NA	NA	NA	NA	NA	NA
28991	COMMD5	10.37	10.63	11.46	9.03	9.42	8.88	10.82	9.11	-0.228106	0.00536071	0.00806376
80024	SLC8B1	1.15	0.55	0.93	0.77	0.73	0.86	0.876	0.786	-0.0698727	0.282036	0.706289
1687	DFNA5	0.04	0.25	0.19	0.12	0.24	0.21	0.16	0.19	0.162538	0.297121	0.754255
7404	UTY	0	0	0	0.02	0	0	0	0.006	NA	NA	NA
22843	PPM1E	3.28	3.1	2.66	3.52	3.36	3.13	3.013	3.336	0.15943	0.0121086	0.0193029
1188	CLCNKB	NA	NA	NA	NA	NA	NA	NA	NA	NA	NA	NA
3142	HLX	0	0	0.03	0.06	0.03	0	0.01	0.03	1.46739	0.157794	0.343675
149111	CNIH3	0.04	0.16	0.11	0.07	0	0.07	0.103	0.046	-1.11757	0.0961268	0.192464
7455	ZAN	NA	NA	NA	NA	NA	NA	NA	NA	NA	NA	NA
221191	PRSS54	NA	NA	NA	NA	NA	NA	NA	NA	NA	NA	NA
54805	CNNM2	2.14	2.04	2.02	2.09	2.32	2.41	2.066	2.273	0.104151	0.16116	0.352449
7293	TNFRSF4	0	0.11	0	0.03	0.17	0	0.036	0.066	1.88243	0.0958701	0.191776
374899	ZNF829	1.88	1.76	1.59	2.73	2.78	2.4	1.743	2.636	0.607874	2.94e-10	2.28e-10
374569	ASPG	NA	NA	NA	NA	NA	NA	NA	NA	NA	NA	NA
92999	ZBTB47	2.74	2.83	2.89	3.87	3.68	3.98	2.82	3.843	0.444956	1.14e-09	9.21e-10
BGI_novel_G001116	BGI_novel_G001116	0	0	0	0	0.04	0	0	0.013	NA	NA	NA
219431	OR4S2	NA	NA	NA	NA	NA	NA	NA	NA	NA	NA	NA
102724788	LOC102724788	0.83	1.21	1.05	0.52	0.21	0.44	1.03	0.39	-1.33588	5.48e-07	5.28e-07
54936	ADPRHL2	18.33	17.7	18.25	19.48	19.26	19.59	18.093	19.443	0.0868577	0.0674435	0.128127
11274	USP18	9.58	10.66	9.99	16.01	19.19	16.11	10.076	17.103	0.768571	1.22e-35	3.52e-36
64746	ACBD3	21.44	19.79	20.58	24.96	23	23.74	20.603	23.9	0.211602	1.92e-09	1.57e-09
140890	SREK1	17.02	15.72	15.07	18.72	18.07	17.78	15.936	18.19	0.350017	1.91e-40	4.85e-41
23406	COTL1	45.65	50.38	47.88	48.35	47.68	47.74	47.97	47.923	0.00153107	0.353236	0.963429
83604	TMEM47	7.66	7.69	8.23	9.39	9.34	9.67	7.86	9.466	0.266674	4.23e-07	4.06e-07
23760	PITPNB	54.77	49.14	50.27	53.66	54.11	53.85	51.393	53.873	0.0659323	0.00570834	0.00862615
BGI_novel_G000171	BGI_novel_G000171	2.28	2.16	1.46	2.28	2.57	1.68	1.966	2.176	0.154361	0.130031	0.273815
200014	CC2D1B	5.99	6.02	5.84	7.07	5.92	6.3	5.95	6.43	0.172436	0.00274177	0.00394683
80347	COASY	54.94	55.35	56.94	60.67	62.83	58.93	55.743	60.81	0.126297	1.91e-06	1.93e-06
54552	GNL3L	17.91	18.09	15.86	20.83	21.35	19.26	17.286	20.48	0.2464	7.57e-24	3.11e-24
8484	GALR3	0.2	0.07	0.13	0.06	0.13	0.13	0.133	0.106	-0.380604	0.268076	0.662284
2717	GLA	22.93	21.92	21.84	24.57	24.22	25.29	22.23	24.693	0.150404	0.00475708	0.00708448
83741	TFAP2D	NA	NA	NA	NA	NA	NA	NA	NA	NA	NA	NA
BGI_novel_G000731	BGI_novel_G000731	0	0.78	1.1	0.22	0.23	0.45	0.626	0.3	-1.04282	0.110803	0.226482
771	CA12	10.49	11.28	9.96	8.95	9.64	8.66	10.576	9.083	-0.214143	1.05e-05	1.14e-05
148223	C19orf25	17.56	16.59	17.05	13.69	13.9	14.38	17.066	13.99	-0.278889	1.26e-07	1.16e-07
221908	PPP1R35	11.28	11.83	12.24	8.41	9.8	8.78	11.783	8.996	-0.36348	0.000474446	0.000616255
84516	DCTN5	16.98	16.69	16.3	20.42	20.15	18.77	16.656	19.78	0.239931	8.76e-19	4.41e-19
392465	GLOD5	NA	NA	NA	NA	NA	NA	NA	NA	NA	NA	NA
8706	B3GALNT1	3.11	2.46	2.87	2.96	2.86	3.26	2.813	3.026	0.0866487	0.173809	0.38592
6495	SIX1	9.46	8.71	9.59	7.39	7.67	8.66	9.253	7.906	-0.231014	0.000336871	0.000429738
BGI_novel_G001562	BGI_novel_G001562	3.55	2.76	2.56	7.32	5.61	5.63	2.956	6.186	1.0619	2.84e-14	1.76e-14
340146	SLC35D3	0.06	0	0.06	0.03	0.11	0	0.04	0.046	0.204359	0.320912	0.832181
BGI_novel_G000248	BGI_novel_G000248	25.86	37.05	16.89	31.61	18.36	18.68	26.6	22.883	-0.19581	0.0823722	0.160828
1586	CYP17A1	0	0	0.04	0	0	0	0.013	0	NA	NA	NA
6558	SLC12A2	6.74	6	6	7.83	7.91	7.69	6.246	7.81	0.337226	2.49e-13	1.62e-13
51317	PHF21A	13.02	13.93	12.15	15.23	14.93	16.99	13.033	15.716	0.220627	3.52e-08	3.12e-08
339669	TEX33	NA	NA	NA	NA	NA	NA	NA	NA	NA	NA	NA
7918	GPANK1	3.38	4.59	6.14	7.31	8.59	8.39	4.703	8.096	0.77283	4.16e-16	2.35e-16
1456	CSNK1G3	11.82	12.7	10.46	14.23	12.83	13.23	11.66	13.43	0.205188	1.18e-06	1.18e-06
3561	IL2RG	0	0	0.05	0	0	0	0.016	0	NA	NA	NA
91181	NUP210L	0.01	0	0.01	0.01	0	0	0.006	0.003	-1.11757	0.220271	0.514619
64856	VWA1	0.2	0.09	0.18	0.12	0.17	0.24	0.156	0.176	0.12975	0.285357	0.716063
53828	FXYD4	NA	NA	NA	NA	NA	NA	NA	NA	NA	NA	NA
613227	HIGD1C	0.07	0.04	0.06	0	0.19	0.04	0.056	0.076	-1.4395	0.103253	0.209418
257044	C1orf101	0	0.04	0	0.03	0.03	0.15	0.013	0.07	2.05236	0.022525	0.0381891
7001	PRDX2	274.6	290.3	298.47	296.47	298.98	303.71	287.79	299.72	0.0587953	0.00117877	0.00161456
84179	MFSD7	0.2	0.12	0.16	0.08	0.16	0.24	0.16	0.16	-0.117569	0.318346	0.823325
389197	C4orf50	NA	NA	NA	NA	NA	NA	NA	NA	NA	NA	NA
10940	POP1	21.67	23.06	23.84	19.8	18.65	17.29	22.856	18.58	-0.310073	3.45e-15	2.05e-15
3643	INSR	1.89	1.91	1.63	2.4	2.5	2.37	1.81	2.423	0.421852	1.85e-09	1.51e-09
2346	FOLH1	4.43	5.01	4.47	5.99	5.58	5.27	4.636	5.613	0.273468	0.00115391	0.0015788
55754	TMEM30A	16.92	13.79	14.55	17.93	19.1	17.06	15.086	18.03	0.252962	2.84e-12	1.96e-12
2195	FAT1	22.94	21.41	19.46	16.37	15.76	15.6	21.27	15.91	-0.422264	1.73e-112	1.46e-113
BGI_novel_G000493	BGI_novel_G000493	NA	NA	NA	NA	NA	NA	NA	NA	NA	NA	NA
5202	PFDN2	173.93	184.76	196.13	147.02	153.06	151.83	184.94	150.636	-0.296411	1.14e-19	5.5e-20
2555	GABRA2	13.92	14.46	13.58	14.52	13.96	13.27	13.986	13.916	-0.115682	0.00445486	0.00660872
57696	DDX55	20.07	19.37	20.17	24.4	21.45	24.69	19.87	23.513	0.261045	2.59e-10	2e-10
149095	DCST1	1.5	1.06	1.87	1.11	1.43	0.9	1.476	1.146	-0.374345	0.0504051	0.0921887
29074	MRPL18	38.53	42.5	44.34	46.31	45.22	43.24	41.79	44.923	0.0968742	0.0296941	0.0515123
337970	KRTAP19-3	0	0	0	0.18	0.18	0.18	0	0.18	NA	NA	NA
79885	HDAC11	1.03	1.18	0.99	0.42	0.37	0.39	1.066	0.393	-1.40445	1.43e-09	1.16e-09
55171	TBCCD1	6.33	7.16	6.85	7.03	7.2	6.76	6.78	6.996	0.0348253	0.256831	0.628326
57105	CYSLTR2	NA	NA	NA	NA	NA	NA	NA	NA	NA	NA	NA
BGI_novel_G001093	BGI_novel_G001093	NA	NA	NA	NA	NA	NA	NA	NA	NA	NA	NA
100507055	LRCOL1	NA	NA	NA	NA	NA	NA	NA	NA	NA	NA	NA
29079	MED4	29.38	32.03	28.91	30.46	31.19	31.01	30.106	30.886	0.0457107	0.14743	0.316668
219557	C7orf62	0.02	0	0	0	0	0	0.006	0	NA	NA	NA
4084	MXD1	2.5	2.16	2.06	5.45	5.82	5.73	2.24	5.666	1.33659	5.97e-82	7.43e-83
107987288	LOC107987288	NA	NA	NA	NA	NA	NA	NA	NA	NA	NA	NA
85477	SCIN	0.19	0.2	0.11	0.26	0.29	0.15	0.166	0.233	0.604897	0.0696241	0.132751
963	CD53	0.05	0	0	0.15	0.05	0	0.016	0.066	1.88243	0.0958701	0.191776
57862	ZNF410	22.05	22.12	21.3	27.04	25.64	24.64	21.823	25.773	0.216594	1.23e-08	1.06e-08
147040	KCTD11	1.45	1.3	1.4	0.53	0.49	0.42	1.383	0.48	-1.53815	1.21e-14	7.38e-15
10199	MPHOSPH10	32.81	29.09	30.57	35.47	30.76	31.6	30.823	32.61	0.0782247	0.0167308	0.0274234
56605	ERO1B	1.35	1.26	1.15	1.5	1.78	1.27	1.253	1.516	0.22435	0.0345527	0.0608171
23254	KAZN	11.92	11.21	12.27	15.78	15.44	16.33	11.8	15.85	0.392778	6.7e-19	3.35e-19
284349	ZNF283	1.57	1.46	1.31	2.01	1.73	1.84	1.446	1.86	0.414984	2.78e-05	3.13e-05
6340	SCNN1G	NA	NA	NA	NA	NA	NA	NA	NA	NA	NA	NA
112724	RDH13	6.89	6.09	6.99	5.2	4.5	5.93	6.656	5.21	-0.323149	1.35e-05	1.48e-05
55633	TBC1D22B	4.93	3.77	4.01	3.98	4.48	5.59	4.236	4.683	0.0725212	0.174134	0.387044
BGI_novel_G001471	BGI_novel_G001471	NA	NA	NA	NA	NA	NA	NA	NA	NA	NA	NA
5627	PROS1	6.52	6.36	5.71	6.94	7.4	8.11	6.196	7.483	0.273542	1.34e-05	1.46e-05
56139	PCDHA10	2.53	1.71	2.21	1.95	2.01	1.9	2.15	1.953	-0.0264857	0.310402	0.797976
8798	DYRK4	20.66	18.5	18.66	29.32	28.32	32.77	19.273	30.136	0.613077	3.93e-21	1.79e-21
101928917	LOC101928917	0	0	0.07	0	0	0	0.023	0	NA	NA	NA
22929	SEPHS1	64.7	63.16	63.65	67.03	67.93	66.7	63.836	67.22	0.0550505	0.00710638	0.0108921
113451	AZIN2	0.37	0.23	0.34	0.08	0.05	0.06	0.313	0.063	-2.23305	9.14e-05	0.000109
55262	C7orf43	10.65	11.51	11.1	12.45	11.43	12.4	11.086	12.093	0.131902	0.0113157	0.0179065
165545	DQX1	0.07	0.04	0.04	0.07	0	0.03	0.05	0.033	-0.532607	0.256428	0.626922
2697	GJA1	90.43	86.46	86.3	76.07	72.91	71.54	87.73	73.506	-0.255877	3.13e-38	8.35e-39
54741	LEPROT	7.82	6.56	8.07	5.68	6.02	6.17	7.483	5.956	-0.330709	7.77e-09	6.6e-09
6423	SFRP2	0	0.08	0	0.1	0	0.11	0.026	0.07	1.46739	0.0910746	0.180519
126017	ZNF813	0.02	0.04	0.05	0.03	0.1	0.05	0.036	0.06	0.722568	0.14136	0.302115
64320	RNF25	16.97	19.56	18.26	25.65	26.99	30.36	18.263	27.666	0.602648	2.05e-28	7.26e-29
283629	TSSK4	0.99	0.61	1.18	0.97	0.67	0.93	0.926	0.856	-0.117569	0.271027	0.671839
23352	UBR4	22.83	21.54	19.45	20.76	21.3	21.28	21.273	21.113	-0.0101724	0.230504	0.543005
65258	MPPE1	8.52	7.94	9.31	8.31	8.7	9.1	8.59	8.703	0.0596074	0.181078	0.404744
BGI_novel_G000480	BGI_novel_G000480	0	0	0	0.01	0	0	0	0.003	NA	NA	NA
BGI_novel_G000125	BGI_novel_G000125	NA	NA	NA	NA	NA	NA	NA	NA	NA	NA	NA
64375	IKZF4	4.57	4.02	4.06	2.74	2.77	2.27	4.216	2.593	-0.685045	8.23e-19	4.14e-19
9991	PTBP3	35.9	34.12	33.34	34.76	35.12	33.16	34.453	34.346	-0.000917299	0.353394	0.964072
23237	ARC	0.34	0.44	0.34	0.71	0.67	0.82	0.373	0.733	0.992854	7.67e-05	9.06e-05
22824	HSPA4L	17.43	16.29	17.02	12.15	11.35	11.53	16.913	11.676	-0.53104	1.33e-36	3.71e-37
5594	MAPK1	46.85	44.64	42.35	51.06	50.98	46.66	44.613	49.566	0.107075	2.19e-07	2.06e-07
BGI_novel_G000864	BGI_novel_G000864	NA	NA	NA	NA	NA	NA	NA	NA	NA	NA	NA
8266	UBL4A	26.55	25.53	25.68	25.7	25.59	25.22	25.92	25.503	-0.0244963	0.230279	0.542359
BGI_novel_G001048	BGI_novel_G001048	0.02	0.02	0	0.02	0.02	0.04	0.013	0.026	0.882431	0.203946	0.466806
6830	SUPT6H	40.25	37.52	36.32	45.33	45.58	46.3	38.03	45.736	0.268176	5.35e-43	1.29e-43
54808	DYM	27.51	26.78	27.6	34.13	34.62	33.92	27.296	34.223	0.311735	1.98e-20	9.28e-21
729092	AGAP5	3.44	3.7	2.89	5.1	4.99	3.84	3.343	4.643	0.48216	2.31e-06	2.34e-06
22930	RAB3GAP1	23.92	25.14	23.54	27.14	26.51	24.51	24.2	26.053	0.0468336	0.0684181	0.130237
11186	RASSF1	8	8.24	7.66	10.08	9.67	9.13	7.966	9.626	0.2649	0.000765236	0.00102206
[truncated: 19,907 more rows]
